# Supplementary material for: Proteomic Analysis of Circulating Extracellular Vesicles Identifies Potential Biomarkers for Lymph Node Metastasis in Oral Tongue Squamous Cell Carcinoma
Source: Cells. 2021 Aug 24;10(9):2179. doi: 10.3390/cells10092179 (PMC8468562; doi:10.3390/cells10092179)
Supplement: Supplementary file 1 [file cells-10-02179-s001.zip]

Archive with 1 entries (1 files):
- cells-1319149-supplementary.xlsx
