# Supplementary material for: Proteomic Analysis of Circulating Extracellular Vesicles Identifies Potential Biomarkers for Lymph Node Metastasis in Oral Tongue Squamous Cell Carcinoma
Source: Cells. 2021 Aug 24;10(9):2179. doi: 10.3390/cells10092179 (PMC8468562; doi:10.3390/cells10092179)
Supplement: Supplementary file 1 [file cells-10-02179-s001.zip › cells-1319149-supplementary.xlsx]

## Sheet: 208_raw data
Protein FDR Confidence: Combined	Master	Accession	Description	Exp. q-value: Combined	Sum PEP Score	Coverage [%]	# Peptides	# PSMs	# Unique Peptides	# AAs	MW [kDa]	calc. pI	Score Sequest HT: Sequest HT	# Peptides (by Search Engine): Sequest HT	Biological Process	Cellular Component	Molecular Function	Pfam IDs	Entrez Gene ID	Gene Symbol	Chromosome	Reactome Pathways	Ensembl Gene ID	KEGG Pathways	WikiPathways	# Protein Pathway Groups	# Razor Peptides	114-tag NO NODES	117-tag NODAL DISEASE	118-tag Healthy controls	Abundances (Grouped) CV [%]: 114	Abundances (Grouped) CV [%]: 117	Abundances (Grouped) CV [%]: 118	Found in Sample: [S31] F6: 114, Sample, 1	Found in Sample: [S37] F7: 114, Sample, 7	Found in Sample: [S34] F6: 117, Sample, 4	Found in Sample: [S40] F7: 117, Sample, 10	Found in Sample: [S35] F6: 118, Sample, 5	Found in Sample: [S41] F7: 118, Sample, 11	# Protein Groups	Modifications
High	Master Protein	P04114	apolipoprotein B-100 [OS=Homo sapiens]	0	1862.7	61	287	1180	287	4563	515.3	7.05	1382.07	287	cell organization and biogenesis;cellular component movement;metabolic process;regulation of biological process;response to stimulus;transport	cytoplasm;cytosol;endoplasmic reticulum;endosome;extracellular;membrane;organelle lumen	protein binding;transporter activity	Pf01347, Pf04286, Pf06448, Pf09172, Pf12491	338	APOB	2	Post-translational protein phosphorylation; Cargo recognition for clathrin-mediated endocytosis; Regulation of Insulin-like Growth Factor (IGF) transport and uptake by Insulin-like Growth Factor Binding Proteins (IGFBPs); LDL remodeling; Scavenging by Class H Receptors; VLDL clearance; Retinoid metabolism and transport; Chylomicron remodeling; Scavenging by Class A Receptors; LDL clearance; Plate…		Fat digestion and absorption; Vitamin digestion and absorption	Selenium Micronutrient Network; Vitamin B12 Metabolism; Folate Metabolism; Statin Pathway	46	0	84.7	104.5	121.9	0.54	0.57	1.42	High	High	High	High	High	High	1	Methylthio [C3194]
High	Master Protein	P02675	Fibrinogen beta chain [OS=Homo sapiens]	0	342.568	65	37	154	37	491	55.9	8.27	174.82	37	cell organization and biogenesis;coagulation;defense response;metabolic process;regulation of biological process;response to stimulus;transport	cell surface;cytoplasm;extracellular;membrane;organelle lumen	protein binding;structural molecule activity	Pf00147, Pf08702	2244	FGB	4	Integrin cell surface interactions; Signaling by BRAF and RAF fusions; MAP2K and MAPK activation; GRB2:SOS provides linkage to MAPK signaling for Integrins ; Signaling by RAS mutants; Signaling by high-kinase activity BRAF mutants; Signaling by moderate kinase activity BRAF mutants; Platelet degranulation ; p130Cas linkage to MAPK signaling for integrins; Paradoxical activation of RAF signaling b…	ENSG00000171564.11	Complement and coagulation cascades; Platelet activation	Blood Clotting Cascade; VEGFA-VEGFR2 Signaling Pathway; Complement and Coagulation Cascades	38	0	114.7	136.9	73.1	9.24	5.61	5.2	High	High	High	High	High	High	1
High	Master Protein	P01871	immunoglobulin heavy constant mu [OS=Homo sapiens]	0	307.391	68	35	244	35	453	49.4	6.77	347.86	35	cell organization and biogenesis;cellular component movement;defense response;metabolic process;regulation of biological process;response to stimulus	cell surface;extracellular;membrane	DNA binding;protein binding	Pf00047, Pf07654, Pf08205	3507	IGHM	CHR_HSCHR14_3_CTG1; 14	CD22 mediated BCR regulation; Antigen activates B Cell Receptor (BCR) leading to generation of second messengers; Cell surface interactions at the vascular wall	ENSG00000282657.3; ENSG00000211899.9			7	0	82.7	93.5	135.1	9.14	7.43	4.51	High	High	High	High	High	High	1	Methylthio [C88; C134; C351]
High	Master Protein	P02671-1	Fibrinogen alpha chain [OS=Homo sapiens]	0	297.241	44	48	215	48	866	94.9	6.01	205	48	cell organization and biogenesis;coagulation;defense response;metabolic process;regulation of biological process;response to stimulus;transport	cell surface;extracellular;membrane;organelle lumen	metal ion binding;protein binding;structural molecule activity	Pf00147, Pf02414, Pf08702, Pf12160	2243	FGA	4	Post-translational protein phosphorylation; Integrin cell surface interactions; Regulation of Insulin-like Growth Factor (IGF) transport and uptake by Insulin-like Growth Factor Binding Proteins (IGFBPs); Signaling by BRAF and RAF fusions; Amyloid fiber formation; MAP2K and MAPK activation; GRB2:SOS provides linkage to MAPK signaling for Integrins ; Signaling by RAS mutants; Signaling by high-kin…	ENSG00000171560.14	Complement and coagulation cascades; Platelet activation	Blood Clotting Cascade; VEGFA-VEGFR2 Signaling Pathway	42	0	108.8	134.4	63.3	7	4.39	3.43	High	High	High	High	High	High	1	Methylthio [C491]
High	Master Protein	P01023	alpha-2-macroglobulin [OS=Homo sapiens]	0	244.072	38	46	135	46	1474	163.2	6.46	145.14	46	cell differentiation;cell organization and biogenesis;metabolic process;regulation of biological process;response to stimulus;transport	cytosol;extracellular;organelle lumen	enzyme regulator activity;protein binding	Pf00207, Pf01835, Pf07677, Pf07678, Pf07703, Pf10569, Pf11974, Pf13249	2	A2M	12	Platelet degranulation ; Degradation of the extracellular matrix; Rho GTPase cycle; HDL assembly; Intrinsic Pathway of Fibrin Clot Formation	ENSG00000175899.14	Complement and coagulation cascades	Complement and Coagulation Cascades	17	0	109	94.8	77.1	22.3	9.69	7.08	High	High	High	High	High	High	1
High	Master Protein	P02647	Apolipoprotein A-I [OS=Homo sapiens]	0	241.583	83	38	169	38	267	30.8	5.76	187.19	38	cell organization and biogenesis;cell proliferation;cellular component movement;metabolic process;regulation of biological process;response to stimulus;transport	cell surface;cytosol;endosome;extracellular;membrane;nucleus;organelle lumen	enzyme regulator activity;protein binding;transporter activity	Pf01442	335	APOA1	11	Post-translational protein phosphorylation; Regulation of Insulin-like Growth Factor (IGF) transport and uptake by Insulin-like Growth Factor Binding Proteins (IGFBPs); Amyloid fiber formation; Scavenging of heme from plasma; Retinoid metabolism and transport; Chylomicron remodeling; HDL assembly; ABC transporters in lipid homeostasis; PPARA activates gene expression; Scavenging by Class A Recept…	ENSG00000118137.9	Fat digestion and absorption; PPAR signaling pathway; Vitamin digestion and absorption; African trypanosomiasis	Selenium Micronutrient Network; Vitamin B12 Metabolism; Folate Metabolism; PPAR Alpha Pathway; PPAR signaling pathway; Statin Pathway	46	0	100.8	73.2	103.1	9.42	6.68	2.94	High	High	High	High	High	High	1
High	Master Protein	P02649	Apolipoprotein E [OS=Homo sapiens]	0	222.749	83	38	111	38	317	36.1	5.73	166.44	38	cell communication;cell organization and biogenesis;cellular homeostasis;metabolic process;regulation of biological process;response to stimulus;transport	cytoplasm;endoplasmic reticulum;endosome;extracellular;Golgi;membrane;nucleus;organelle lumen	antioxidant activity;catalytic activity;enzyme regulator activity;metal ion binding;protein binding;structural molecule activity;transporter activity	Pf01442	348	APOE	19	Post-translational protein phosphorylation; Regulation of Insulin-like Growth Factor (IGF) transport and uptake by Insulin-like Growth Factor Binding Proteins (IGFBPs); Retinoid metabolism and transport; Chylomicron remodeling; Scavenging by Class A Receptors; Transcriptional regulation by the AP-2 (TFAP2) family of transcription factors; Signaling by GPCR; HDL remodeling; Chylomicron assembly; C…	ENSG00000130203.9	Alzheimer's disease	Vitamin B12 Metabolism; Alzheimers Disease; Apoptosis-related network due to altered Notch3 in ovarian cancer; ApoE and miR-146 in inflammation and atherosclerosis; Statin Pathway	33	0	124.3	78.6	117.5	9.13	4.51	6.95	High	High	High	High	High	High	1	Methylthio [C130]
High	Master Protein	P00738	Haptoglobin [OS=Homo sapiens]	0	184.377	59	28	112	15	406	45.2	6.58	128.42	28	defense response;metabolic process;regulation of biological process;response to stimulus;transport	extracellular;organelle lumen	antioxidant activity;catalytic activity;protein binding	Pf00089	3240	HP	16	Neutrophil degranulation; Scavenging of heme from plasma	ENSG00000257017.8			6	18	95.6	133.4	49.6	1.83	0.25	1.66	High	High	High	High	High	High	1	Methylthio [C309; C340; C381]
High	Master Protein	P02679	Fibrinogen gamma chain [OS=Homo sapiens]	0	173.365	56	23	109	23	453	51.5	5.62	76.99	23	cell organization and biogenesis;coagulation;metabolic process;regulation of biological process;response to stimulus;transport	cell surface;cytoplasm;extracellular;membrane;organelle lumen	catalytic activity;metal ion binding;protein binding;structural molecule activity	Pf00147, Pf08317, Pf08702, Pf15397	2266	FGG	4	Post-translational protein phosphorylation; Integrin cell surface interactions; Regulation of Insulin-like Growth Factor (IGF) transport and uptake by Insulin-like Growth Factor Binding Proteins (IGFBPs); Signaling by BRAF and RAF fusions; MAP2K and MAPK activation; GRB2:SOS provides linkage to MAPK signaling for Integrins ; Signaling by RAS mutants; Signaling by high-kinase activity BRAF mutants…	ENSG00000171557.16	Complement and coagulation cascades; Staphylococcus aureus infection; Platelet activation	Blood Clotting Cascade; VEGFA-VEGFR2 Signaling Pathway	42	0	95.3	146.3	70.2	17.73	7.19	5.49	High	High	High	High	High	High	1
High	Master Protein	P02751	fibronectin [OS=Homo sapiens]	0	157.078	23	35	70	35	2386	262.5	5.71	79.87	35	cell differentiation;cell organization and biogenesis;cellular component movement;defense response;metabolic process;regulation of biological process;response to stimulus;transport	extracellular;membrane;organelle lumen	enzyme regulator activity;protein binding	Pf00039, Pf00040, Pf00041	2335	FN1	2	Post-translational protein phosphorylation; Integrin cell surface interactions; Regulation of Insulin-like Growth Factor (IGF) transport and uptake by Insulin-like Growth Factor Binding Proteins (IGFBPs); Signaling by BRAF and RAF fusions; MET activates PTK2 signaling; MAP2K and MAPK activation; Molecules associated with elastic fibres; GRB2:SOS provides linkage to MAPK signaling for Integrins ; …	ENSG00000115414.18	Amoebiasis; Pathways in cancer; AGE-RAGE signaling pathway in diabetic complications; Focal adhesion; Proteoglycans in cancer; Regulation of actin cytoskeleton; Bacterial invasion of epithelial cells; Small cell lung cancer; ECM-receptor interaction; PI3K-Akt signaling pathway	miRNA targets in ECM and membrane receptors; Focal Adhesion; Overview of nanoparticle effects; Rac1/Pak1/p38/MMP-2 pathway; TGF-beta Signaling Pathway; Simplified Interaction Map Between LOXL4 and Oxidative Stress Pathway; Association Between Physico-Chemical Features and Toxicity Associated Pathways; TGF-B Signaling in Thyroid Cells for Epithelial-Mesenchymal Transition; Focal Adhesion-PI3K-Akt-…	68	0	109.8	86.8	71.6	3.49	3.35	6.61	High	High	High	High	High	High	1
High	Master Protein	P08519	apolipoprotein(a) [OS=Homo sapiens]	0	120.067	32	23	62	23	4548	501	5.88	80.1	23	cell organization and biogenesis;metabolic process;regulation of biological process;transport	extracellular	catalytic activity;enzyme regulator activity;protein binding	Pf00051, Pf00089, Pf09342, Pf13365	4018	LPA	6	LDL remodeling				4	0	93.6	71.9	94.3	9.38	1.23	0.03	High	High	High	High	High	High	1	Methylthio [C88; C202; C280; C316; C394; C430; C508; C544; C622; C658; C736; C772; C850; C886; C964; C1000; C1078; C1114; C1192; C1228; C1306; C1342; C1420; C1456; C1534; C1570; C1648; C1684; C1762; C1798; C1876; C1912; C1990; C2026; C2104; C2140; C2218; C2254; C2332; C2368; C2446; C2482; C2560; C2596; C2674; C2710; C2788; C2824; C2902; C2938; C3016; C3052; C3130; C3166; C3244; C3280; C3358]
High	Master Protein	P00739-1	Haptoglobin-related protein [OS=Homo sapiens]	0	112.869	50	19	68	6	348	39	7.09	76.74	19	metabolic process;transport	extracellular	catalytic activity;protein binding	Pf00089	3250	HPR	16	Scavenging of heme from plasma	ENSG00000261701.6	African trypanosomiasis		4	0	104.7	87.2	115	21.48	10.42	25.25	High	High	High	High	High	High	1	Methylthio [C323]
High	Master Protein	P02655	Apolipoprotein C-II [OS=Homo sapiens]	0	104.745	59	8	66	8	101	11.3	4.72	72.68	8	cell organization and biogenesis;metabolic process;regulation of biological process;response to stimulus;transport	endosome;extracellular	enzyme regulator activity;protein binding	Pf05355	344	APOC2	19	Signaling by GPCR; Assembly of active LPL and LIPC lipase complexes; HDL remodeling; Retinoid metabolism and transport; Chylomicron assembly; Chylomicron remodeling	ENSG00000234906.9		Mecp2 and Associated Rett Syndrome; Statin Pathway	17	0	126.1	102.9	90.1	6.29	0.84	2.27	High	High	High	High	High	High	1
High	Master Protein	P02768-1	Serum albumin [OS=Homo sapiens]	0	103.158	38	28	72	28	609	69.3	6.28	55.13	28	cell communication;cell organization and biogenesis;metabolic process;regulation of biological process;response to stimulus;transport	cytoplasm;endoplasmic reticulum;extracellular;Golgi;nucleus;organelle lumen	antioxidant activity;catalytic activity;DNA binding;metal ion binding;protein binding	Pf00273	213	ALB	4	Post-translational protein phosphorylation; Regulation of Insulin-like Growth Factor (IGF) transport and uptake by Insulin-like Growth Factor Binding Proteins (IGFBPs); Scavenging of heme from plasma; Platelet degranulation ; Defective SLCO1B1 causes hyperbilirubinemia, Rotor type (HBLRR); HDL remodeling; Defective SLCO1B3 causes hyperbilirubinemia, Rotor type (HBLRR); Transport of organic anions…	ENSG00000163631.16	Thyroid hormone synthesis	Selenium Micronutrient Network; Vitamin B12 Metabolism; Folate Metabolism	32	0	83.8	50.2	60.4	26.07	12.31	3.92	High	High	High	High	High	High	1
High	Master Protein	P01834	immunoglobulin kappa constant [OS=Homo sapiens]	0	100.188	84	9	72	3	107	11.8	6.52	75.26	9	cell organization and biogenesis;cellular component movement;defense response;metabolic process;regulation of biological process;response to stimulus;transport	extracellular;membrane	catalytic activity;protein binding	Pf07654	3514	IGKC	2	FCERI mediated Ca+2 mobilization; Scavenging of heme from plasma; Classical antibody-mediated complement activation; FCERI mediated MAPK activation; FCERI mediated NF-kB activation; CD22 mediated BCR regulation; Regulation of Complement cascade; Immunoregulatory interactions between a Lymphoid and a non-Lymphoid cell; Cell surface interactions at the vascular wall; FCGR activation; Regulation of …				26	0	94.4	114	160.5	4.85	2.8	2.17	High	High	High	High	High	High	1
High	Master Protein	P0DOY2	immunoglobulin lambda constant 2 [OS=Homo sapiens]	0	83.231	86	9	42	5	106	11.3	7.24	66.85	9	cell organization and biogenesis;cellular component movement;defense response;metabolic process;regulation of biological process;response to stimulus;transport	extracellular;membrane	catalytic activity;protein binding	Pf07654, Pf13927	3538	IGLC2	22	FCERI mediated Ca+2 mobilization; Scavenging of heme from plasma; Classical antibody-mediated complement activation; FCERI mediated MAPK activation; FCERI mediated NF-kB activation; CD22 mediated BCR regulation; Regulation of Complement cascade; Immunoregulatory interactions between a Lymphoid and a non-Lymphoid cell; Cell surface interactions at the vascular wall; FCGR activation; Regulation of …				26	8	79.6	105.5	143.2	5.29	7.24	8.93	High	High	High	High	High	High	1	Methylthio [C28]
High	Master Protein	P0DOX7	immunoglobulin kappa light chain [OS=Homo sapiens]	0	82.92	56	9	46	2	214	23.4	7.17	35.3	9	response to stimulus	extracellular;membrane		Pf00047, Pf07654, Pf07679, Pf07686, Pf13927								0	11	91.8	104	140.8	3.54	5.05	5.28	High	High	High	High	High	High	1
High	Master Protein	P04275	Von Willebrand factor [OS=Homo sapiens]	0	77.688	10	20	42	20	2813	309.1	5.48	43.16	20	cell organization and biogenesis;coagulation;metabolic process;response to stimulus;transport	endoplasmic reticulum;extracellular;organelle lumen	protein binding	Pf00092, Pf00093, Pf00094, Pf01826, Pf08742	7450	VWF	12	Integrin cell surface interactions; Signaling by BRAF and RAF fusions; MAP2K and MAPK activation; Intrinsic Pathway of Fibrin Clot Formation; GRB2:SOS provides linkage to MAPK signaling for Integrins ; Platelet Adhesion to exposed collagen; Signaling by RAS mutants; Signaling by high-kinase activity BRAF mutants; GP1b-IX-V activation signalling; Signaling by moderate kinase activity BRAF mutants;…	ENSG00000110799.13	Focal adhesion; Complement and coagulation cascades; ECM-receptor interaction; PI3K-Akt signaling pathway; Platelet activation	Blood Clotting Cascade; Focal Adhesion; Focal Adhesion-PI3K-Akt-mTOR-signaling pathway; Complement and Coagulation Cascades	41	0	105	69.5	66	8.4	1.04	3.61	High	High	High	High	High	High	1
High	Master Protein	Q9Y6R7	IgGFc-binding protein [OS=Homo sapiens]	0	75.772	8	19	43	19	5405	571.6	5.34	32.97	19		extracellular	protein binding	Pf00094, Pf01826, Pf08742, Pf12714	8857	FCGBP	19					0	0	108.1	107.2	102.9	11.85	9.88	7.3	High	High	High	High	High	High	1
High	Master Protein	P68871	Hemoglobin subunit beta [OS=Homo sapiens]	0	72.604	69	10	42	5	147	16	7.28	50.27	10	cell organization and biogenesis;coagulation;metabolic process;regulation of biological process;response to stimulus;transport	cytosol;extracellular;organelle lumen	antioxidant activity;catalytic activity;metal ion binding;protein binding;transporter activity	Pf00042	3043	HBB	11	Neutrophil degranulation; Scavenging of heme from plasma; Erythrocytes take up carbon dioxide and release oxygen; Erythrocytes take up oxygen and release carbon dioxide; Factors involved in megakaryocyte development and platelet production	ENSG00000244734.3	Malaria; African trypanosomiasis	Selenium Micronutrient Network; Vitamin B12 Metabolism; Folate Metabolism	17	7	117.8	89.1	74.6	11.27	6.47	2.26	High	High	High	High	High	High	1
High	Master Protein	P04003	C4b-binding protein alpha chain [OS=Homo sapiens]	0	69.927	22	15	46	15	597	67	7.3	50.31	15	defense response;metabolic process;regulation of biological process;response to stimulus	extracellular;membrane	protein binding;RNA binding	Pf00084	722	C4BPA	1	Regulation of Complement cascade	ENSG00000123838.10	Pertussis; Complement and coagulation cascades		6	0	74.4	122.2	128.2	20.93	16.26	0.68	High	High	High	High	High	High	1	Methylthio [C558]
High	Master Protein	O00468	Agrin [OS=Homo sapiens]	0	69.228	12	15	31	15	2067	217.1	6.39	27.23	15	cell differentiation;cell organization and biogenesis;development;metabolic process;regulation of biological process;response to stimulus	cytosol;extracellular;membrane;organelle lumen	metal ion binding;protein binding;structural molecule activity	Pf00050, Pf00053, Pf00054, Pf01390, Pf02210, Pf03146, Pf07648	375790	AGRN	1	Integrin cell surface interactions; Defective B4GALT7 causes EDS, progeroid type; Retinoid metabolism and transport; Defective EXT2 causes exostoses 2; Non-integrin membrane-ECM interactions; Defective EXT1 causes exostoses 1, TRPS2 and CHDS; Signaling by GPCR; ECM proteoglycans; HS-GAG biosynthesis; A tetrasaccharide linker sequence is required for GAG synthesis; Defective B3GALT6 causes EDSP2 a…		ECM-receptor interaction	Primary Focal Segmental Glomerulosclerosis FSGS	32	0	69.6	32.5	50.7	10.84	18.62	8.33	High	High	High	High	High	High	1
High	Master Protein	Q08380	Galectin-3-binding protein [OS=Homo sapiens]	0	66.7	34	17	38	17	585	65.3	5.27	35.96	17	defense response;regulation of biological process;response to stimulus;transport	extracellular;membrane;organelle lumen	protein binding;receptor activity	Pf00530, Pf07707	3959	LGALS3BP	17	Platelet degranulation	ENSG00000108679.12			4	0	97.9	81.3	87.8	3.43	1.97	2.03	High	High	High	High	High	High	1
High	Master Protein	P01876	immunoglobulin heavy constant alpha 1 [OS=Homo sapiens]	0	63.781	41	10	35	6	353	37.6	6.51	42.58	10	cell organization and biogenesis;cellular component movement;defense response;metabolic process;regulation of biological process;response to stimulus;transport	extracellular;membrane	protein binding	Pf07654, Pf08205	3493	IGHA1	14; CHR_HSCHR14_3_CTG1	Scavenging of heme from plasma; Cell surface interactions at the vascular wall	ENSG00000211895.4; ENSG00000282633.1		Inflammatory Response Pathway	6	4	96.5	126.4	129.9	8.84	7.48	8.06	High	High	High	High	High	High	1	Methylthio [C204]
High	Master Protein	B9A064-1	Immunoglobulin lambda-like polypeptide 5 [OS=Homo sapiens]	0	57.825	43	7	35	3	214	23	8.84	45.8	7	cell organization and biogenesis;defense response;metabolic process;regulation of biological process;response to stimulus	extracellular	protein binding	Pf07654, Pf08205, Pf13927	100423062	IGLL5	22		ENSG00000254709.7			0	0	94.4	90.1	125	11.54	6.61	14.21	High	High	High	High	High	High	1	Methylthio [C136]
High	Master Protein	P69905	Hemoglobin subunit alpha [OS=Homo sapiens]	0	54.192	52	7	26	7	142	15.2	8.68	33.33	7	cell organization and biogenesis;metabolic process;regulation of biological process;response to stimulus;transport	cytosol;extracellular;membrane;organelle lumen	antioxidant activity;catalytic activity;metal ion binding;protein binding;transporter activity	Pf00042	3040; 3039	HBA2; HBA1	16	Scavenging of heme from plasma; Erythrocytes take up carbon dioxide and release oxygen; Erythrocytes take up oxygen and release carbon dioxide	ENSG00000206172.8; ENSG00000188536.12	Malaria; African trypanosomiasis	Selenium Micronutrient Network; Vitamin B12 Metabolism; Folate Metabolism; Effects of Nitric Oxide	13	0	92.5	71.6	70.6	22.19	15.18	15.86	High	High	High	High	High	High	1
High	Master Protein	P02656	Apolipoprotein C-III [OS=Homo sapiens]	0	51.509	59	6	26	6	99	10.8	5.41	44.08	6	cell organization and biogenesis;metabolic process;regulation of biological process;response to stimulus;transport	endosome;extracellular	enzyme regulator activity;protein binding	Pf05778	345	APOC3	11	Signaling by GPCR; HDL remodeling; Retinoid metabolism and transport; Chylomicron assembly; Chylomicron remodeling	ENSG00000110245.11	PPAR signaling pathway	PPAR Alpha Pathway; PPAR signaling pathway; Statin Pathway	18	0	102	88.2	94.7	29.01	6.12	7.09	High	High	High	High	High	High	1
High	Master Protein	P55056	Apolipoprotein C-IV [OS=Homo sapiens]	0	48.598	46	10	30	10	127	14.5	8.92	23.75	10	cell organization and biogenesis;metabolic process;regulation of biological process;transport	extracellular	transporter activity	Pf15119	346; 100533990	APOC4; APOC4-APOC2	19	VLDL clearance; VLDL assembly	ENSG00000267467.3; ENSG00000224916.9			6	0	113.8	108.5	105.1	15.65	8.29	0.24	High	High	High	High	High	High	1
High	Master Protein	P07225	Vitamin K-dependent protein S [OS=Homo sapiens]	0	47.281	15	12	28	12	676	75.1	5.67	30.27	12	cellular component movement;coagulation;metabolic process;regulation of biological process;transport	cell surface;extracellular;membrane;organelle lumen	enzyme regulator activity;metal ion binding	Pf00054, Pf00594, Pf02210, Pf06247, Pf07645, Pf12662, Pf12947, Pf14670	5627	PROS1	3	Platelet degranulation ; Regulation of Complement cascade; Transport of gamma-carboxylated protein precursors from the endoplasmic reticulum to the Golgi apparatus; Common Pathway of Fibrin Clot Formation; Cell surface interactions at the vascular wall; Removal of aminoterminal propeptides from gamma-carboxylated proteins; Gamma-carboxylation of protein precursors	ENSG00000184500.14	Complement and coagulation cascades	Complement and Coagulation Cascades	20	0	94	120.9	113.5	3.1	1.64	8.17	High	High	High	High	High	High	1
High	Master Protein	P35542	Serum amyloid A-4 protein [OS=Homo sapiens]	0	46.506	54	8	28	8	130	14.7	9.07	23.37	8	cellular component movement;defense response;response to stimulus	extracellular		Pf00277	6291	SAA4	11		ENSG00000148965.9		Selenium Micronutrient Network; Vitamin B12 Metabolism; Folate Metabolism	3	0	164.6	72.5	87	2.04	3.17	2.08	High	High	High	High	High	High	1
High	Master Protein	O15230	Laminin subunit alpha-5 [OS=Homo sapiens]	0	45.354	5	13	25	12	3695	399.5	7.02	19.04	13	cell differentiation;cell organization and biogenesis;cell proliferation;cellular component movement;regulation of biological process;response to stimulus;transport	extracellular;membrane;nucleus	catalytic activity;motor activity;protein binding;structural molecule activity	Pf00052, Pf00053, Pf00054, Pf00055, Pf00529, Pf01576, Pf02210, Pf06008, Pf06009, Pf12795, Pf13514, Pf13747	3911	LAMA5	20	ECM proteoglycans; Laminin interactions; Degradation of the extracellular matrix; MET activates PTK2 signaling; Interleukin-4 and 13 signaling; Non-integrin membrane-ECM interactions	ENSG00000130702.15	Amoebiasis; Pathways in cancer; Toxoplasmosis; Focal adhesion; Small cell lung cancer; ECM-receptor interaction; Metabolic pathways; PI3K-Akt signaling pathway	Alpha 6 Beta 4 signaling pathway; Primary Focal Segmental Glomerulosclerosis FSGS; Focal Adhesion; Focal Adhesion-PI3K-Akt-mTOR-signaling pathway; Inflammatory Response Pathway	27	1	95.3	47.5	62.9	11.76	3.8	6.88	High	High	High	High	High	High	1
High	Master Protein	P10909-1	Clusterin [OS=Homo sapiens]	0	45.202	27	10	23	10	449	52.5	6.27	26.37	10	cell death;cell organization and biogenesis;cell proliferation;defense response;metabolic process;regulation of biological process;response to stimulus;transport	cell surface;cytoplasm;cytosol;endoplasmic reticulum;extracellular;Golgi;membrane;mitochondrion;nucleus;organelle lumen	catalytic activity;protein binding	Pf01093	1191	CLU	8	Platelet degranulation ; Terminal pathway of complement; Antimicrobial peptides; Regulation of Complement cascade	ENSG00000120885.21	Complement and coagulation cascades	Complement and Coagulation Cascades	12	0	75.1	86.6	133.9	17.35	3.54	4.33	High	High	High	High	High	High	1
High	Master Protein	P02652	Apolipoprotein A-II [OS=Homo sapiens]	0	44.779	44	7	29	7	100	11.2	6.62	41.19	7	cell organization and biogenesis;defense response;metabolic process;regulation of biological process;response to stimulus;transport	cytosol;endosome;extracellular;organelle lumen	enzyme regulator activity;protein binding;transporter activity	Pf04711	336	APOA2	1	Signaling by GPCR; Post-translational protein phosphorylation; Regulation of Insulin-like Growth Factor (IGF) transport and uptake by Insulin-like Growth Factor Binding Proteins (IGFBPs); Retinoid metabolism and transport; Chylomicron assembly; Chylomicron remodeling; PPARA activates gene expression	ENSG00000158874.11	PPAR signaling pathway	PPAR Alpha Pathway; PPAR signaling pathway; Statin Pathway	24	0	126.3	69.4	75.6	0.19	6.9	6.81	High	High	High	High	High	High	1
High	Master Protein	P24821	Tenascin [OS=Homo sapiens]	0	44.545	9	13	21	13	2201	240.7	4.89	17.71	13	cell communication;cell differentiation;cell organization and biogenesis;metabolic process;regulation of biological process;response to stimulus	extracellular;membrane;organelle lumen	protein binding	Pf00041, Pf00147, Pf07974	3371	TNC	9	ECM proteoglycans; Post-translational protein phosphorylation; Integrin cell surface interactions; Regulation of Insulin-like Growth Factor (IGF) transport and uptake by Insulin-like Growth Factor Binding Proteins (IGFBPs); Syndecan interactions	ENSG00000041982.15	MicroRNAs in cancer; Focal adhesion; ECM-receptor interaction; PI3K-Akt signaling pathway	Focal Adhesion; TGF-beta Signaling Pathway; Amplification and Expansion of Oncogenic Pathways as Metastatic Traits; TGF-B Signaling in Thyroid Cells for Epithelial-Mesenchymal Transition; Focal Adhesion-PI3K-Akt-mTOR-signaling pathway	18	0	87.2	70.4	80.7	9.72	5.35	2.74	High	High	High	High	High	High	1
High	Master Protein	P04264	Keratin, type II cytoskeletal 1 [OS=Homo sapiens]	0	41.457	19	12	28	11	644	66	8.12	20.38	12	cell death;defense response;metabolic process;regulation of biological process;response to stimulus;transport	cytoskeleton;cytosol;extracellular;membrane;nucleus	catalytic activity;motor activity;protein binding;receptor activity;structural molecule activity	Pf00038, Pf01576, Pf05103, Pf05957, Pf12128, Pf13166, Pf13514	3848	KRT1	12	Formation of the cornified envelope; Neutrophil degranulation	ENSG00000167768.4		Corticotropin-releasing hormone signaling pathway	7	1	146.2	61.5	60.4	3.3	9.01	10.45	High	High	High	High	High	High	1
High	Master Protein	P01591	Immunoglobulin J chain [OS=Homo sapiens]	0	39.633	32	5	23	5	159	18.1	5.24	29.08	5	cellular component movement;defense response;regulation of biological process;response to stimulus;transport	extracellular	DNA binding;protein binding	Pf15097	3512	IGJ; JCHAIN	4	Scavenging of heme from plasma; Cell surface interactions at the vascular wall	ENSG00000132465.10			5	0	164.2	79.5	106.7	4.98	3.52	6.35	High	High	High	High	High	High	1	Methylthio [C156]
High	Master Protein	P02042	Hemoglobin subunit delta [OS=Homo sapiens]	0	38.747	56	8	24	3	147	16	8.05	20.6	8	coagulation;transport	cytosol	metal ion binding;protein binding;transporter activity	Pf00042	3045	HBD	11	Factors involved in megakaryocyte development and platelet production	ENSG00000223609.7			2	0							High	High	High	High	High	High	1
High	Master Protein	O14791	Apolipoprotein L1 [OS=Homo sapiens]	0	37.883	25	8	17	8	398	43.9	5.81	13.89	8	defense response;metabolic process;response to stimulus;transport	extracellular;organelle lumen	protein binding;transporter activity	Pf05461	8542	APOL1	22	Post-translational protein phosphorylation; Regulation of Insulin-like Growth Factor (IGF) transport and uptake by Insulin-like Growth Factor Binding Proteins (IGFBPs); Scavenging of heme from plasma	ENSG00000100342.20	African trypanosomiasis		8	0	128.8	68.1	91.2	7.69	20.04	11.27	High	High	High	High	High	High	1
High	Master Protein	P60709	Actin, cytoplasmic 1 [OS=Homo sapiens]	0	35.402	27	9	20	8	375	41.7	5.48	17.35	9	cell organization and biogenesis;cellular component movement;metabolic process;regulation of biological process;response to stimulus	cytoplasm;cytoskeleton;cytosol;membrane;nucleus	DNA binding;nucleotide binding;protein binding;structural molecule activity	Pf00022	60	ACTB	7	Formation of annular gap junctions; Cell-extracellular matrix interactions; UCH proteinases; MAP2K and MAPK activation; Interaction between L1 and Ankyrins; Factors involved in megakaryocyte development and platelet production; Translocation of GLUT4 to the plasma membrane; EPH-ephrin mediated repulsion of cells; Prefoldin mediated transfer of substrate to CCT/TriC; EPHB-mediated forward signalin…	ENSG00000075624.13	Arrhythmogenic right ventricular cardiomyopathy (ARVC); Tight junction; Pathogenic Escherichia coli infection; Dilated cardiomyopathy; Hippo signaling pathway; Rap1 signaling pathway; Oxytocin signaling pathway; Thyroid hormone signaling pathway; Phagosome; Apoptosis; Focal adhesion; Proteoglycans in cancer; Salmonella infection; Adherens junction; Regulation of actin cytoskeleton; Leukocyte tran…	Arrhythmogenic Right Ventricular Cardiomyopathy; Pathogenic Escherichia coli infection; Common Pathways Underlying Drug Addiction; Myometrial Relaxation and Contraction Pathways; Focal Adhesion; Fas Ligand (FasL) pathway and Stress induction of Heat Shock Proteins (HSP) regulation; Regulation of Actin Cytoskeleton	102	1	110.3	30.7	45.1	4.39	9.54	4.95	High	High	High	High	High	High	1
High	Master Protein	P0DOX2	Immunoglobulin alpha-2 heavy chain [OS=Homo sapiens]	0	35.074	28	8	22	4	455	48.9	6.81	21.96	8	response to stimulus	extracellular;membrane		Pf07654, Pf08205								0	0	96.9	129.4	108.4	9.64	14.11	5.62	High	High	High	High	High	High	1
High	Master Protein	P27169	Serum paraoxonase/arylesterase 1 [OS=Homo sapiens]	0	31.185	28	6	20	6	355	39.7	5.22	11.55	6	metabolic process;regulation of biological process;response to stimulus	extracellular	antioxidant activity;catalytic activity;metal ion binding;protein binding	Pf01731, Pf03088, Pf08450	5444	PON1	7	Synthesis of 5-eicosatetraenoic acids	ENSG00000005421.8	Metabolic pathways	Phase I biotransformations, non P450	7	0	178.9	75	80.5				High	High	High	High	High	High	1
High	Master Protein	P07996	thrombospondin-1 [OS=Homo sapiens]	0	28.765	11	10	21	10	1170	129.3	4.94	11.44	10	cell organization and biogenesis;cellular component movement;defense response;metabolic process;regulation of biological process;response to stimulus;transport	cell surface;cytoplasm;endoplasmic reticulum;extracellular;organelle lumen	metal ion binding;protein binding	Pf00090, Pf00093, Pf02412, Pf05735, Pf12947	7057	THBS1	15	Platelet degranulation ; Integrin cell surface interactions; RUNX1 regulates genes involved in megakaryocyte differentiation and platelet function; Defective B3GALTL causes Peters-plus syndrome (PpS); O-glycosylation of TSR domain-containing proteins; Signaling by PDGF; Syndecan interactions	ENSG00000137801.10	TGF-beta signaling pathway; MicroRNAs in cancer; Rap1 signaling pathway; Phagosome; Focal adhesion; Malaria; Proteoglycans in cancer; p53 signaling pathway; Bladder cancer; ECM-receptor interaction; PI3K-Akt signaling pathway	Bladder Cancer; Apoptosis-related network due to altered Notch3 in ovarian cancer; miRNA targets in ECM and membrane receptors; Focal Adhesion; TGF-beta Signaling Pathway; Focal Adhesion-PI3K-Akt-mTOR-signaling pathway; Inflammatory Response Pathway; TGF-beta Receptor Signaling; Senescence and Autophagy in Cancer	44	0	54.3	47	71.7	17.3	25.86	7.69	High	High	High	High	High	High	1
High	Master Protein	P01857	Immunoglobulin heavy constant gamma 1 [OS=Homo sapiens]	0	28.149	29	7	21	6	330	36.1	8.19	12.88	7	cell organization and biogenesis;cellular component movement;defense response;metabolic process;regulation of biological process;response to stimulus;transport	extracellular;membrane	catalytic activity;metal ion binding;protein binding	Pf07654, Pf08205	3500	IGHG1	14; CHR_HSCHR14_3_CTG1	Regulation of Complement cascade; Classical antibody-mediated complement activation; FCGR activation; Regulation of actin dynamics for phagocytic cup formation; Interleukin-4 and 13 signaling; Role of phospholipids in phagocytosis	ENSG00000277633.5; ENSG00000211896.7			14	1	127.2	80.6	74.9	11.23	0.99	11.08	High	High	High	High	High	High	1
High	Master Protein	P0C0L4-1	Complement C4-A [OS=Homo sapiens]	0	28.088	10	10	17	1	1744	192.7	7.08	11.73	10	defense response;metabolic process;regulation of biological process;response to stimulus	extracellular;membrane;organelle lumen	catalytic activity;enzyme regulator activity;protein binding	Pf00207, Pf01759, Pf01821, Pf01835, Pf07677, Pf07678, Pf07703, Pf10569, Pf11974, Pf13249	720; 721	C4A; C4B	6	Post-translational protein phosphorylation; Regulation of Insulin-like Growth Factor (IGF) transport and uptake by Insulin-like Growth Factor Binding Proteins (IGFBPs); Initial triggering of complement; Regulation of Complement cascade; Activation of C3 and C5	ENSG00000244731.7	Pertussis; Complement and coagulation cascades; Systemic lupus erythematosus; Staphylococcus aureus infection	Allograft Rejection; Complement Activation; Complement and Coagulation Cascades; Sudden Infant Death Syndrome (SIDS) Susceptibility Pathways	18	9	128.9	82.7	118.9	2.16	4.54	4.53	High	High	High	High	High	High	1
High	Master Protein	P00736	Complement C1r subcomponent [OS=Homo sapiens]	0	27.623	19	8	20	8	705	80.1	6.21	4.77	8	defense response;metabolic process;regulation of biological process;response to stimulus	extracellular	catalytic activity;metal ion binding;protein binding	Pf00084, Pf00089, Pf00431, Pf07645, Pf12662, Pf14670	715	C1R	12	Regulation of Complement cascade; Classical antibody-mediated complement activation		Pertussis; Phagosome; Complement and coagulation cascades; Systemic lupus erythematosus; Staphylococcus aureus infection	Complement and Coagulation Cascades	13	0	101.8	87	130.2	9.39	14.45	14.36	High	High	High	High	High	High	1
High	Master Protein	Q92954-1	Proteoglycan 4 [OS=Homo sapiens]	0	27.357	9	10	17	10	1404	151	9.5	4.77	10	cell proliferation;response to stimulus;transport	extracellular	receptor activity	Pf00045, Pf01033	10216	PRG4	1					0	0	106.5	70.4	86.8	4.82	15.93	28.12	High	High	High	High	High	High	1
High	Master Protein	P11047	Laminin subunit gamma-1 [OS=Homo sapiens]	0	27.125	7	9	16	9	1609	177.5	5.12	6.76	9	cell organization and biogenesis;cellular component movement;metabolic process;regulation of biological process	extracellular;organelle lumen	catalytic activity;motor activity;protein binding;structural molecule activity	Pf00052, Pf00053, Pf00055, Pf00261, Pf01576, Pf05262, Pf05483, Pf05557, Pf05667, Pf05701, Pf06008, Pf08317, Pf10174, Pf11068, Pf12128, Pf12795, Pf13166, Pf13514, Pf13868	3915	LAMC1	1	ECM proteoglycans; Post-translational protein phosphorylation; Regulation of Insulin-like Growth Factor (IGF) transport and uptake by Insulin-like Growth Factor Binding Proteins (IGFBPs); L1CAM interactions; Laminin interactions; Degradation of the extracellular matrix; MET activates PTK2 signaling; Non-integrin membrane-ECM interactions	ENSG00000135862.5	Amoebiasis; Prion diseases; Pathways in cancer; Toxoplasmosis; Focal adhesion; Small cell lung cancer; ECM-receptor interaction; PI3K-Akt signaling pathway	Alpha 6 Beta 4 signaling pathway; Endoderm Differentiation; miRNA targets in ECM and membrane receptors; Focal Adhesion; Focal Adhesion-PI3K-Akt-mTOR-signaling pathway; Inflammatory Response Pathway	31	0	90.6	41.1	56.7	6.65	18.6	21.82	High	High	High	High	High	High	1
High	Master Protein	P0C0L5	Complement C4-B [OS=Homo sapiens]	0	26.223	10	10	16	1	1744	192.6	7.27	11.73	10	defense response;metabolic process;regulation of biological process;response to stimulus	extracellular;membrane	catalytic activity;enzyme regulator activity;protein binding	Pf00207, Pf01759, Pf01821, Pf01835, Pf07677, Pf07678, Pf07703, Pf10569, Pf11974, Pf13249	721; 100293534	C4B; C4B_2; LOC100293534	6; CHR_HSCHR6_MHC_COX_CTG1	Initial triggering of complement; Regulation of Complement cascade; Activation of C3 and C5	ENSG00000224389.8; ENSG00000228267.8	Pertussis; Complement and coagulation cascades; Systemic lupus erythematosus; Staphylococcus aureus infection	Allograft Rejection; Oxidative Damage; Complement Activation; Complement and Coagulation Cascades; Sudden Infant Death Syndrome (SIDS) Susceptibility Pathways	15	0							High	Not Found	High	Not Found	High	Not Found	1
High	Master Protein	P01009-1	alpha-1-antitrypsin [OS=Homo sapiens]	0	25.36	29	8	14	8	418	46.7	5.59	9.66	8	cell organization and biogenesis;coagulation;defense response;metabolic process;regulation of biological process;response to stimulus;transport	endoplasmic reticulum;extracellular;Golgi;membrane;organelle lumen	enzyme regulator activity;protein binding	Pf00079	5265	SERPINA1	14	Platelet degranulation ; Post-translational protein phosphorylation; Regulation of Insulin-like Growth Factor (IGF) transport and uptake by Insulin-like Growth Factor Binding Proteins (IGFBPs); Neutrophil degranulation; Cargo concentration in the ER; COPII (Coat Protein 2) Mediated Vesicle Transport	ENSG00000197249.13	Complement and coagulation cascades	NRF2 pathway; Lung fibrosis; Complement and Coagulation Cascades	22	0	79.1	77.8	82.9	3.58	16.74	3.98	High	High	High	High	High	High	1
High	Master Protein	P04406-1	glyceraldehyde-3-phosphate dehydrogenase [OS=Homo sapiens]	0	23.798	19	5	14	5	335	36	8.46	14.61	5	cell death;cell organization and biogenesis;defense response;metabolic process;regulation of biological process;response to stimulus	cytoplasm;cytoskeleton;cytosol;membrane;nucleus	catalytic activity;enzyme regulator activity;nucleotide binding;protein binding	Pf00044, Pf02800	2597	GAPDH	12	Gluconeogenesis; Glycolysis	ENSG00000111640.14	HIF-1 signaling pathway; Carbon metabolism; Alzheimer's disease; Glycolysis / Gluconeogenesis; Biosynthesis of amino acids; Metabolic pathways	Cori Cycle; Alzheimers Disease; Glycolysis and Gluconeogenesis; Sudden Infant Death Syndrome (SIDS) Susceptibility Pathways	15	0	73	57	55.3	16.62	21.14	17.3	High	High	High	High	High	High	1
High	Master Protein	P01619	Immunoglobulin kappa variable 3-20 [OS=Homo sapiens]	0	23.703	47	4	11	2	116	12.5	4.96	14.86	4	cellular component movement;defense response;metabolic process;regulation of biological process;response to stimulus;transport	extracellular;membrane	catalytic activity	Pf00047, Pf07679, Pf07686, Pf13927	28912	IGKV3-20	2; CHR_HG2290_PATCH	FCERI mediated Ca+2 mobilization; Scavenging of heme from plasma; Classical antibody-mediated complement activation; FCERI mediated MAPK activation; FCERI mediated NF-kB activation; CD22 mediated BCR regulation; Regulation of Complement cascade; Immunoregulatory interactions between a Lymphoid and a non-Lymphoid cell; Cell surface interactions at the vascular wall; FCGR activation; Regulation of …	ENSG00000282402.1; ENSG00000239951.1			26	1	139.2	82	126	5.49	3.94	1.96	High	High	High	High	High	High	1
High	Master Protein	P20851	C4b-binding protein beta chain [OS=Homo sapiens]	0	21.039	15	4	9	4	252	28.3	5.14	12.65	4	coagulation;defense response;metabolic process;regulation of biological process;response to stimulus	extracellular;membrane	protein binding	Pf00084	725	C4BPB	1	Regulation of Complement cascade	ENSG00000123843.12	Pertussis; Complement and coagulation cascades		6	0	56.7	127.8	132.8	24.3	4.55	1.89	High	High	High	High	High	High	1
High	Master Protein	O43866	CD5 antigen-like [OS=Homo sapiens]	0	20.368	22	7	14	7	347	38.1	5.47	9.78	7	cell death;defense response;response to stimulus;transport	cytoplasm;extracellular;membrane	receptor activity	Pf00530, Pf15494	922	CD5L	1		ENSG00000073754.5			0	0	112.4	81.4	124.9	11.28	6.11	4.45	High	High	High	High	High	High	1	Methylthio [C218]
High	Master Protein	P01024	Complement C3 [OS=Homo sapiens]	0	20.216	8	10	15	10	1663	187	6.4	2.33	10	cell organization and biogenesis;defense response;metabolic process;regulation of biological process;response to stimulus;transport	extracellular;membrane;organelle lumen	catalytic activity;enzyme regulator activity;protein binding	Pf00207, Pf01759, Pf01821, Pf01835, Pf07677, Pf07678, Pf07703, Pf10569, Pf11974	718	C3	19	Post-translational protein phosphorylation; Regulation of Insulin-like Growth Factor (IGF) transport and uptake by Insulin-like Growth Factor Binding Proteins (IGFBPs); Alternative complement activation; Peptide ligand-binding receptors; Regulation of Complement cascade; Activation of C3 and C5; Neutrophil degranulation; Immunoregulatory interactions between a Lymphoid and a non-Lymphoid cell; G …	ENSG00000125730.16	Viral carcinogenesis; Chagas disease (American trypanosomiasis); Leishmaniasis; Tuberculosis; Pertussis; Phagosome; Complement and coagulation cascades; Systemic lupus erythematosus; Herpes simplex infection; Staphylococcus aureus infection; Legionellosis	Allograft Rejection; TYROBP Causal Network; Complement Activation; Complement and Coagulation Cascades	36	0	92.7	79.8	89.7	9.27	3.68	14.98	High	High	High	High	High	High	1
High	Master Protein	P13645	Keratin, type I cytoskeletal 10 [OS=Homo sapiens]	0	19.43	15	6	11	6	584	58.8	5.21	5.32	6	cell death;cell differentiation;metabolic process	cytoplasm;cytoskeleton;cytosol;membrane;nucleus	structural molecule activity	Pf00038, Pf04111	3858	KRT10	17	Formation of the cornified envelope	ENSG00000186395.7	Staphylococcus aureus infection		4	0	136.5	71.6	72.7	11.3	2.34	4.37	High	High	High	High	High	High	1
High	Master Protein	P01042	kininogen-1 [OS=Homo sapiens]	0	18.52	10	5	10	5	644	71.9	6.81	9.23	5	cellular homeostasis;coagulation;defense response;metabolic process;regulation of biological process;response to stimulus;transport	extracellular;membrane;organelle lumen	enzyme regulator activity;metal ion binding;protein binding	Pf00031	3827	KNG1	3	Platelet degranulation ; Post-translational protein phosphorylation; Regulation of Insulin-like Growth Factor (IGF) transport and uptake by Insulin-like Growth Factor Binding Proteins (IGFBPs); Peptide ligand-binding receptors; Gastrin-CREB signalling pathway via PKC and MAPK; G alpha (i) signalling events; Intrinsic Pathway of Fibrin Clot Formation	ENSG00000113889.11	Complement and coagulation cascades	ACE Inhibitor Pathway; Complement and Coagulation Cascades	22	0	99.1	105.9	80.4	7.58	11.64	8.06	High	High	High	High	High	High	1
High	Master Protein	P02654	Apolipoprotein C-I [OS=Homo sapiens]	0	18.357	37	5	10	5	83	9.3	8.47	4.53	5	cell organization and biogenesis;metabolic process;regulation of biological process;transport	endoplasmic reticulum;extracellular	enzyme regulator activity	Pf04691	341	APOC1	19	VLDL clearance; VLDL assembly	ENSG00000130208.9		Statin Pathway	7	0	111.1	100	83.4	22.4	19.63	23.31	High	High	High	High	High	High	1
High	Master Protein	P14618	Pyruvate kinase PKM [OS=Homo sapiens]	0	17.528	20	7	13	7	531	57.9	7.84	6.34	7	cell death;cell organization and biogenesis;metabolic process;response to stimulus;transport	cytoplasm;cytosol;extracellular;mitochondrion;nucleus;organelle lumen	catalytic activity;metal ion binding;nucleotide binding;protein binding;RNA binding	Pf00224, Pf02887	5315	PKM	15	Glycolysis; Neutrophil degranulation	ENSG00000067225.17	Viral carcinogenesis; Central carbon metabolism in cancer; Carbon metabolism; Purine metabolism; Pyruvate metabolism; Type II diabetes mellitus; Glucagon signaling pathway; Glycolysis / Gluconeogenesis; Biosynthesis of amino acids; Metabolic pathways	Photodynamic therapy-induced HIF-1 survival signaling; Amino Acid metabolism; Glycolysis and Gluconeogenesis	20	0	55.8	31.3	47.2	8.41	19.94	16.12	High	High	High	High	High	High	1
High	Master Protein	P02533	Keratin, type I cytoskeletal 14 [OS=Homo sapiens]	0	16.489	14	5	9	5	472	51.5	5.16	8.1	5	cell death;cell differentiation;cell organization and biogenesis;response to stimulus	cytoplasm;cytosol;nucleus	protein binding;structural molecule activity	Pf00038, Pf13514	3861	KRT14	17	Formation of the cornified envelope; Type I hemidesmosome assembly	ENSG00000186847.5		Corticotropin-releasing hormone signaling pathway	7	0							High	High	High	High	High	High	1
High	Master Protein	A0A0C4DH25	immunoglobulin kappa variable 3D-20 [OS=Homo sapiens]	0	16.012	28	3	10	1	116	12.5	4.59	7.48	3	cellular component movement;metabolic process;regulation of biological process;response to stimulus;transport	extracellular;membrane	catalytic activity	Pf00047, Pf07686	28874	IGKV3D-20	2	FCERI mediated Ca+2 mobilization; Scavenging of heme from plasma; Classical antibody-mediated complement activation; FCERI mediated MAPK activation; FCERI mediated NF-kB activation; CD22 mediated BCR regulation; Regulation of Complement cascade; Immunoregulatory interactions between a Lymphoid and a non-Lymphoid cell; Cell surface interactions at the vascular wall; FCGR activation; Regulation of …	ENSG00000211625.2			26	0							High	High	High	High	High	High	1
High	Master Protein	Q13790	Apolipoprotein F [OS=Homo sapiens]	0	15.557	15	3	8	3	326	35.4	5.64	5.66	3	metabolic process;transport	extracellular	protein binding;transporter activity	Pf15148	319	APOF	12	LDL remodeling	ENSG00000175336.9			4	0	102	93.8	131.8	92.75	25.75	48.8	High	High	High	High	High	High	1
High	Master Protein	P0DJI8	Serum amyloid A-1 protein [OS=Homo sapiens]	0	15.12	39	3	7	1	122	13.5	6.79	7.05	3	cellular component movement;cellular homeostasis;defense response;metabolic process;regulation of biological process;response to stimulus;transport	extracellular;organelle lumen	protein binding	Pf00277	6288	SAA1	11	Amyloid fiber formation; TRAF6 mediated NF-kB activation; G alpha (i) signalling events; Advanced glycosylation endproduct receptor signaling; TAK1 activates NFkB by phosphorylation and activation of IKKs complex; RIP-mediated NFkB activation via ZBP1; Formyl peptide receptors bind formyl peptides and many other ligands; Activated TLR4 signalling; Interleukin-1 family signaling; Scavenging by Cla…			Selenium Micronutrient Network; Vitamin B12 Metabolism; Folate Metabolism	49	0	85.3	72.7	106.1	9.35	13.76	0.09	High	High	High	High	High	High	1
High	Master Protein	P04350	Tubulin beta-4A chain [OS=Homo sapiens]	0	14.515	9	3	11	2	444	49.6	4.88	2.37	3	cell organization and biogenesis;regulation of biological process	cytoplasm;cytoskeleton;cytosol;nucleus	catalytic activity;metal ion binding;nucleotide binding;protein binding;structural molecule activity	Pf00091, Pf03953, Pf10644	10382	TUBB4A	19	COPI-independent Golgi-to-ER retrograde traffic; COPI-dependent Golgi-to-ER retrograde traffic; Carboxyterminal post-translational modifications of tubulin; Regulation of PLK1 Activity at G2/M Transition; Recruitment of NuMA to mitotic centrosomes; Hedgehog 'off' state; Loss of Nlp from mitotic centrosomes; Translocation of GLUT4 to the plasma membrane; Prefoldin mediated transfer of substrate to…	ENSG00000104833.11	Pathogenic Escherichia coli infection; Gap junction; Phagosome	Pathogenic Escherichia coli infection; Parkin-Ubiquitin Proteasomal System pathway	72	1	109.7	36.2	66.9	63.15	27.66	11.96	High	High	High	High	High	High	1
High	Master Protein	P12259	Coagulation factor V [OS=Homo sapiens]	0	14.37	3	5	10	5	2224	251.5	6.05	2.43	5	cell organization and biogenesis;coagulation;metabolic process;response to stimulus;transport	endoplasmic reticulum;extracellular;Golgi;membrane;organelle lumen	metal ion binding;protein binding	Pf00754, Pf07732	2153	F5	1	Platelet degranulation ; Post-translational protein phosphorylation; Regulation of Insulin-like Growth Factor (IGF) transport and uptake by Insulin-like Growth Factor Binding Proteins (IGFBPs); Common Pathway of Fibrin Clot Formation; Cargo concentration in the ER; COPII (Coat Protein 2) Mediated Vesicle Transport	ENSG00000198734.10	Complement and coagulation cascades	Blood Clotting Cascade; Complement and Coagulation Cascades	20	0	91.9	75.1	122.5	10.25	7.54	3	High	High	High	High	High	High	1
High	Master Protein	P0DP04	Immunoglobulin heavy variable 3-43D [OS=Homo sapiens]	0	14.186	19	2	6	2	118	13	5.41	9.45	2	response to stimulus	extracellular;membrane		Pf07686	103106901	IGHV3-43D	14					0	0	137.8	82.7	109.6	16.2	19.43	17.68	High	High	High	High	High	High	1
High	Master Protein	Q562R1	Beta-actin-like protein 2 [OS=Homo sapiens]	0	13.408	9	2	7	1	376	42	5.59	6.85	2		cytoplasm;cytoskeleton	nucleotide binding;protein binding	Pf00022	345651	ACTBL2	5		ENSG00000169067.3			0	0							Not Found	High	Not Found	High	Not Found	High	1
High	Master Protein	P19823	Inter-alpha-trypsin inhibitor heavy chain H2 [OS=Homo sapiens]	0	12.321	5	3	6	3	946	106.4	6.86	5.18	3	metabolic process;regulation of biological process	extracellular;organelle lumen	enzyme regulator activity	Pf00092, Pf06668, Pf08487, Pf13519, Pf13768	3698	ITIH2	10	Post-translational protein phosphorylation; Regulation of Insulin-like Growth Factor (IGF) transport and uptake by Insulin-like Growth Factor Binding Proteins (IGFBPs)	ENSG00000151655.18			4	0	64	57.3	86.2	35.27	6.09	0.34	High	High	High	High	High	High	1
High	Master Protein	P04433	Immunoglobulin kappa variable 3-11 [OS=Homo sapiens]	0	12.2	52	3	5	3	115	12.6	4.96	6.8	3	cellular component movement;metabolic process;regulation of biological process;response to stimulus;transport	extracellular;membrane	catalytic activity	Pf00047, Pf07679, Pf07686	28876; 28914	IGKV3D-11; IGKV3-11	2; CHR_HG2290_PATCH	FCERI mediated Ca+2 mobilization; Scavenging of heme from plasma; Classical antibody-mediated complement activation; FCERI mediated MAPK activation; FCERI mediated NF-kB activation; CD22 mediated BCR regulation; Regulation of Complement cascade; Immunoregulatory interactions between a Lymphoid and a non-Lymphoid cell; Cell surface interactions at the vascular wall; FCGR activation; Regulation of …	ENSG00000282823.1; ENSG00000241351.3			26	0	106	84.9	131.2	2.92	2.15	7.89	High	High	High	High	High	High	1
High	Master Protein	P11142-1	Heat shock cognate 71 kDa protein [OS=Homo sapiens]	0	11.975	12	5	8	5	646	70.9	5.52	2.78	5	cell communication;cell organization and biogenesis;metabolic process;regulation of biological process;response to stimulus;transport	cytoplasm;cytosol;endosome;extracellular;membrane;nucleus;organelle lumen;spliceosomal complex	catalytic activity;nucleotide binding;protein binding;RNA binding	Pf00012, Pf02463, Pf06723	3312	HSPA8	11	Protein methylation; Clathrin-mediated endocytosis; Regulation of HSF1-mediated heat shock response; Golgi Associated Vesicle Biogenesis; GABA synthesis, release, reuptake and degradation; Lysosome Vesicle Biogenesis; CHL1 interactions; AUF1 (hnRNP D0) binds and destabilizes mRNA; Attenuation phase; Neutrophil degranulation; mRNA Splicing - Major Pathway; Interleukin-4 and 13 signaling; HSP90 cha…	ENSG00000109971.13	Endocytosis; Longevity regulating pathway - multiple species; Epstein-Barr virus infection; Spliceosome; MAPK signaling pathway; Protein processing in endoplasmic reticulum; Toxoplasmosis; Measles; Influenza A; Estrogen signaling pathway; Legionellosis; Antigen processing and presentation	Parkin-Ubiquitin Proteasomal System pathway; MAPK Signaling Pathway; Exercise-induced Circadian Regulation	52	0	88.6	66	66.9				High	High	High	High	High	High	1
High	Master Protein	P05090	apolipoprotein D [OS=Homo sapiens]	0	11.561	17	3	8	3	189	21.3	5.15	7.98	3	cell organization and biogenesis;metabolic process;regulation of biological process;response to stimulus;transport	endoplasmic reticulum;extracellular;ribosome	protein binding;transporter activity	Pf00061, Pf03973, Pf08212	347	APOD	3	Transport of fatty acids	ENSG00000189058.8			4	0	91.2	82.7	85.8	7.35	4.02	6.88	High	High	High	High	High	High	1
High	Master Protein	P06331	immunoglobulin heavy variable 4-34 [OS=Homo sapiens]	0	11.283	25	3	6	3	123	13.8	9.33	2.2	3	cellular component movement;metabolic process;regulation of biological process;response to stimulus;transport	extracellular;membrane	catalytic activity		28395	LOC100289944; IGHV4-34	CHR_HSCHR14_3_CTG1; 14	FCERI mediated Ca+2 mobilization; Scavenging of heme from plasma; Classical antibody-mediated complement activation; FCERI mediated MAPK activation; FCERI mediated NF-kB activation; CD22 mediated BCR regulation; Regulation of Complement cascade; Immunoregulatory interactions between a Lymphoid and a non-Lymphoid cell; Cell surface interactions at the vascular wall; FCGR activation; Regulation of …	ENSG00000276491.2; ENSG00000211956.2			26	0	112.4	86.8	133.1	12.88	19.6	21.25	High	High	High	High	High	High	1
High	Master Protein	P04004	Vitronectin [OS=Homo sapiens]	0	11.05	10	3	7	3	478	54.3	5.8	4.94	3	cell differentiation;cell organization and biogenesis;regulation of biological process;response to stimulus;transport	cytoplasm;endoplasmic reticulum;extracellular;organelle lumen	protein binding;receptor activity	Pf00045, Pf01033	7448	VTN	17	ECM proteoglycans; Integrin cell surface interactions; Molecules associated with elastic fibres; Regulation of Complement cascade; Syndecan interactions	ENSG00000109072.13	Focal adhesion; Proteoglycans in cancer; Complement and coagulation cascades; ECM-receptor interaction; PI3K-Akt signaling pathway	Primary Focal Segmental Glomerulosclerosis FSGS; Focal Adhesion; Focal Adhesion-PI3K-Akt-mTOR-signaling pathway; Inflammatory Response Pathway; Senescence and Autophagy in Cancer	21	0	129.7	73	102.9	16.61	17.87	22.74	High	High	High	High	High	High	1
High	Master Protein	P01700	Immunoglobulin lambda variable 1-47 [OS=Homo sapiens]	0	10.831	25	2	5	2	117	12.3	5.91	8.85	2	cell organization and biogenesis;cellular component movement;defense response;metabolic process;regulation of biological process;response to stimulus;transport	extracellular;membrane	catalytic activity;protein binding	Pf07686	28822	IGLV1-47	22	FCERI mediated Ca+2 mobilization; Scavenging of heme from plasma; Classical antibody-mediated complement activation; FCERI mediated MAPK activation; FCERI mediated NF-kB activation; CD22 mediated BCR regulation; Regulation of Complement cascade; Immunoregulatory interactions between a Lymphoid and a non-Lymphoid cell; Cell surface interactions at the vascular wall; FCGR activation; Regulation of …	ENSG00000211648.2			26	0	136.2	95.4	116.6	1.8	15.2	1.31	High	High	High	High	High	High	1
High	Master Protein	P01768	Immunoglobulin heavy variable 3-30 [OS=Homo sapiens]	0	10.47	22	3	6	3	117	12.9	8.92	2.38	3	cellular component movement;metabolic process;regulation of biological process;response to stimulus;transport	extracellular;membrane	catalytic activity		28439; 89770	IGHV3-30; IGHV3-30-5	14; CHR_HSCHR14_3_CTG1	FCERI mediated Ca+2 mobilization; Scavenging of heme from plasma; Classical antibody-mediated complement activation; FCERI mediated MAPK activation; FCERI mediated NF-kB activation; CD22 mediated BCR regulation; Regulation of Complement cascade; Immunoregulatory interactions between a Lymphoid and a non-Lymphoid cell; Cell surface interactions at the vascular wall; FCGR activation; Regulation of …	ENSG00000270550.1; ENSG00000282777.1			26	0	116.2	96.6	130.8	4.19	9.38	7.76	High	High	High	High	High	High	1
High	Master Protein	P01859	Immunoglobulin heavy constant gamma 2 [OS=Homo sapiens]	0	10.161	16	5	8	4	326	35.9	7.59	2.2	5	cell organization and biogenesis;defense response;metabolic process;regulation of biological process;response to stimulus	extracellular;membrane	catalytic activity;protein binding	Pf07654, Pf08205	3501	IGHG2	14; CHR_HSCHR14_3_CTG1	FCGR activation; Regulation of actin dynamics for phagocytic cup formation; Regulation of Complement cascade; Role of phospholipids in phagocytosis; Classical antibody-mediated complement activation	ENSG00000211893.3; ENSG00000274497.2			11	0	143.4	46.4	79.5	22.8	30.19	0.21	High	High	High	High	High	High	1
High	Master Protein	P12111	Collagen alpha-3(VI) chain [OS=Homo sapiens]	0	10.125	1	2	3	2	3177	343.5	6.68	7.78	2	cell organization and biogenesis;metabolic process;regulation of biological process	extracellular;membrane;organelle lumen	enzyme regulator activity;protein binding	Pf00014, Pf00041, Pf00092, Pf01391, Pf13519, Pf13768	1293	COL6A3	2	ECM proteoglycans; Collagen degradation; Integrin cell surface interactions; Assembly of collagen fibrils and other multimeric structures; Collagen chain trimerization; NCAM1 interactions; Signaling by PDGF	ENSG00000163359.15	Protein digestion and absorption; Focal adhesion; ECM-receptor interaction; PI3K-Akt signaling pathway	miRNA targets in ECM and membrane receptors	21	0	196.7	54.7	74	2.89	10.73	3.37	High	High	High	High	High	High	1
High	Master Protein	P01624	Immunoglobulin kappa variable 3-15 [OS=Homo sapiens]	0	10.098	26	2	4	2	115	12.5	5.19	11.33	2	cellular component movement;metabolic process;regulation of biological process;response to stimulus;transport	extracellular;membrane	catalytic activity	Pf00047, Pf07679, Pf07686	28913	IGKV3-15	2; CHR_HG2290_PATCH	FCERI mediated Ca+2 mobilization; Scavenging of heme from plasma; Classical antibody-mediated complement activation; FCERI mediated MAPK activation; FCERI mediated NF-kB activation; CD22 mediated BCR regulation; Regulation of Complement cascade; Immunoregulatory interactions between a Lymphoid and a non-Lymphoid cell; Cell surface interactions at the vascular wall; FCGR activation; Regulation of …	ENSG00000282447.1; ENSG00000244437.1			26	0	141.2	67.4	137.4	10.7	0.14	6.41	High	High	High	High	High	High	1
High	Master Protein	P02760	Protein AMBP [OS=Homo sapiens]	0	9.954	15	3	4	3	352	39	6.25	2.04	3	metabolic process;regulation of biological process;transport	cell surface;extracellular;membrane	enzyme regulator activity;protein binding	Pf00014, Pf00061	259	AMBP	9	Scavenging of heme from plasma	ENSG00000106927.11			3	0							High	High	High	High	High	High	1
High	Master Protein	P62987	Ubiquitin-60S ribosomal protein L40 [OS=Homo sapiens]	0	9.589	14	2	4	2	128	14.7	9.83	7.42	2	cell communication;cell organization and biogenesis;cellular homeostasis;defense response;metabolic process;regulation of biological process;response to stimulus;transport	cytoplasm;cytosol;endoplasmic reticulum;membrane;nucleus;ribosome	protein binding;structural molecule activity	Pf00240, Pf01020, Pf11976, Pf13019, Pf13881, Pf14560	7311	UBA52	19	NOTCH1 Intracellular Domain Regulates Transcription; Activated NOTCH1 Transmits Signal to the Nucleus; Regulation of RAS by GAPs; Viral mRNA Translation; UCH proteinases; ISG15 antiviral mechanism; Regulation of PLK1 Activity at G2/M Transition; Constitutive Signaling by NOTCH1 HD+PEST Domain Mutants; Activated TLR4 signalling; Hh mutants that don't undergo autocatalytic processing are degraded b…	ENSG00000221983.7	Ribosome	DNA Replication; Cytoplasmic Ribosomal Proteins	361	0	71.9	79.1	88.1				High	High	High	High	High	High	1
High	Master Protein	P07942	Laminin subunit beta-1 [OS=Homo sapiens]	0	9.498	3	3	5	3	1786	197.9	4.94	7.03	3	cell differentiation;cell organization and biogenesis;cellular component movement;metabolic process;regulation of biological process;response to stimulus;transport	extracellular;membrane;organelle lumen	catalytic activity;motor activity;nucleotide binding;protein binding;signal transducer activity;structural molecule activity	Pf00015, Pf00053, Pf00055, Pf01576, Pf02841, Pf03938, Pf04156, Pf05103, Pf05335, Pf05667, Pf05698, Pf05701, Pf06428, Pf07111, Pf07767, Pf08317, Pf08647, Pf09731, Pf10174, Pf13476, Pf13514, Pf13851, Pf15346, Pf15619	3912	LAMB1	7	ECM proteoglycans; Post-translational protein phosphorylation; Regulation of Insulin-like Growth Factor (IGF) transport and uptake by Insulin-like Growth Factor Binding Proteins (IGFBPs); L1CAM interactions; Laminin interactions; Degradation of the extracellular matrix; MET activates PTK2 signaling; Non-integrin membrane-ECM interactions	ENSG00000091136.13	Amoebiasis; Pathways in cancer; Toxoplasmosis; Focal adhesion; Small cell lung cancer; ECM-receptor interaction; PI3K-Akt signaling pathway	Alpha 6 Beta 4 signaling pathway; Focal Adhesion; Focal Adhesion-PI3K-Akt-mTOR-signaling pathway; Inflammatory Response Pathway	28	0							High	High	High	High	High	High	1
High	Master Protein	A0A0C4DH29	Immunoglobulin heavy variable 1-3 [OS=Homo sapiens]	0	9.084	22	2	4	1	117	13	9.55	2.63	2	cell organization and biogenesis;defense response;metabolic process;regulation of biological process;response to stimulus	extracellular;membrane	protein binding		28473	IGHV1-3	14; CHR_HSCHR14_3_CTG1		ENSG00000211935.3; ENSG00000282213.1			0	1	157.9	61.1	42.9				High	High	High	High	High	High	1
High	Master Protein	Q13201	Multimerin-1 [OS=Homo sapiens]	0	8.884	5	5	9	5	1228	138	7.93	0	5	cell organization and biogenesis;coagulation;transport	cytoskeleton;extracellular;organelle lumen	metal ion binding;protein binding	Pf00008, Pf00386, Pf06160, Pf07546, Pf07974, Pf12947	22915	MMRN1	4	Platelet degranulation	ENSG00000138722.9			4	0	135.2	49.3	116.1				High	High	High	High	High	High	1
High	Master Protein	P01614	Immunoglobulin kappa variable 2D-40 [OS=Homo sapiens]	0	8.522	17	2	5	1	121	13.3	4.61	6.03	2	cellular component movement;metabolic process;regulation of biological process;response to stimulus;transport	extracellular;membrane	catalytic activity	Pf07679, Pf07686	28916; 28878	IGKV2-40; IGKV2D-40	2	FCERI mediated Ca+2 mobilization; Scavenging of heme from plasma; Classical antibody-mediated complement activation; FCERI mediated MAPK activation; FCERI mediated NF-kB activation; CD22 mediated BCR regulation; Regulation of Complement cascade; Immunoregulatory interactions between a Lymphoid and a non-Lymphoid cell; Cell surface interactions at the vascular wall; FCGR activation; Regulation of …				26	1	142.9	78.9	117.9	8.71	8.08	8.22	High	High	High	High	High	High	1
High	Master Protein	P0DJI9	Serum amyloid A-2 protein [OS=Homo sapiens]	0	8.45	36	4	6	2	122	13.5	9.14	0	4	cellular component movement;defense response;response to stimulus	extracellular		Pf00277	6289	SAA2	11		ENSG00000134339.8		Selenium Micronutrient Network; Vitamin B12 Metabolism; Folate Metabolism	3	2	149.3	46.3	74.7	6.26	24.17	8.82	Not Found	High	Not Found	High	Not Found	High	1
High	Master Protein	P06310	Immunoglobulin kappa variable 2-30 [OS=Homo sapiens]	0	8.059	17	2	4	1	120	13.2	8.51	3.33	2	cellular component movement;metabolic process;regulation of biological process;response to stimulus;transport	extracellular;membrane	catalytic activity	Pf07679, Pf07686	28919	IGKV2-30	CHR_HG2290_PATCH; 2	FCERI mediated Ca+2 mobilization; Scavenging of heme from plasma; Classical antibody-mediated complement activation; FCERI mediated MAPK activation; FCERI mediated NF-kB activation; CD22 mediated BCR regulation; Regulation of Complement cascade; Immunoregulatory interactions between a Lymphoid and a non-Lymphoid cell; Cell surface interactions at the vascular wall; FCGR activation; Regulation of …	ENSG00000281933.1; ENSG00000243238.1			26	0	106.7	93.4	150.3	18.83	13.62	12.81	High	High	High	High	High	High	1
High	Master Protein	P05023	Sodium/potassium-transporting ATPase subunit alpha-1 [OS=Homo sapiens]	0	8.013	3	2	5	2	1023	112.8	5.49	10.1	2	cell communication;cellular homeostasis;metabolic process;regulation of biological process;response to stimulus;transport	endoplasmic reticulum;endosome;Golgi;membrane	catalytic activity;metal ion binding;nucleotide binding;protein binding;transporter activity	Pf00122, Pf00689, Pf00690, Pf00702, Pf08282, Pf12710, Pf13246	476	ATP1A1	1	Ion homeostasis; Ion transport by P-type ATPases	ENSG00000163399.15	Bile secretion; cGMP-PKG signaling pathway; Endocrine and other factor-regulated calcium reabsorption; Protein digestion and absorption; Proximal tubule bicarbonate reclamation; Thyroid hormone signaling pathway; Insulin secretion; Adrenergic signaling in cardiomyocytes; Thyroid hormone synthesis; Pancreatic secretion; Aldosterone-regulated sodium reabsorption; Carbohydrate digestion and absorpti…	Preimplantation Embryo	24	0							High	High	High	High	High	High	1
High	Master Protein	Q8WUM4	Programmed cell death 6-interacting protein [OS=Homo sapiens]	0	7.738	6	2	4	2	868	96	6.52	5.22	2	cell death;cell division;cell organization and biogenesis;regulation of biological process;transport	cytoplasm;cytoskeleton;cytosol;extracellular;membrane	protein binding	Pf03097, Pf08391, Pf13949	10015	PDCD6IP	3	Budding and maturation of HIV virion; Uptake and function of anthrax toxins	ENSG00000170248.13	Endocytosis		9	0	102.2	64.8	84.5	3.5	5.86	4.36	High	High	High	High	High	High	1
High	Master Protein	P06727	Apolipoprotein A-IV [OS=Homo sapiens]	0	7.587	13	4	7	4	396	45.4	5.38	0	4	cell organization and biogenesis;defense response;metabolic process;regulation of biological process;response to stimulus;transport	cell surface;cytosol;endosome;extracellular;organelle lumen	antioxidant activity;catalytic activity;enzyme regulator activity;metal ion binding;protein binding;transporter activity	Pf01442, Pf06386, Pf07902	337	APOA4	11	Signaling by GPCR; Assembly of active LPL and LIPC lipase complexes; Amyloid fiber formation; Retinoid metabolism and transport; Chylomicron assembly; Chylomicron remodeling			Statin Pathway	17	0	185.2	53.6	87.3	35.16	14.08	11.64	High	High	High	High	High	High	1
High	Master Protein	P18827	syndecan-1 [OS=Homo sapiens]	0	7.559	5	1	4	1	310	32.4	4.63	7.76	1	cellular component movement;defense response;metabolic process;regulation of biological process;response to stimulus	cell surface;extracellular;membrane;organelle lumen	protein binding	Pf01034	6382	SDC1	2	Defective B4GALT7 causes EDS, progeroid type; Retinoid metabolism and transport; Defective EXT2 causes exostoses 2; Syndecan interactions; Defective EXT1 causes exostoses 1, TRPS2 and CHDS; Signaling by GPCR; HS-GAG biosynthesis; A tetrasaccharide linker sequence is required for GAG synthesis; Cell surface interactions at the vascular wall; Defective B3GALT6 causes EDSP2 and SEMDJL1; HS-GAG degra…	ENSG00000115884.10	Cell adhesion molecules (CAMs); Malaria; Proteoglycans in cancer; ECM-receptor interaction		31	0	85.5	78.2	53.8	21.98	2.04	11.06	High	High	High	High	High	High	1
High	Master Protein	A0A075B6S5	immunoglobulin kappa variable 1-27 [OS=Homo sapiens]	0	7.341	14	1	3	1	117	12.7	8.29	6.1	1	response to stimulus	extracellular;membrane		Pf00047, Pf07679, Pf07686, Pf13927	28935	IGKV1-27	CHR_HG2290_PATCH; 2		ENSG00000282666.1; ENSG00000244575.3			0	0							High	High	High	High	High	High	1
High	Master Protein	Q16787-2	Laminin subunit alpha-3 [OS=Homo sapiens]	0	7.266	1	2	3	1	3333	366.4	7.24	6.85	2	cell differentiation;cell organization and biogenesis;cellular component movement;regulation of biological process;transport	extracellular	catalytic activity;motor activity;protein binding;structural molecule activity	Pf00038, Pf00052, Pf00053, Pf00054, Pf00055, Pf01576, Pf02210, Pf03938, Pf05557, Pf06008, Pf06009, Pf06873, Pf07888, Pf07926, Pf10174, Pf11985, Pf12795, Pf13385, Pf13851	3909	LAMA3	18	ECM proteoglycans; Laminin interactions; Degradation of the extracellular matrix; MET activates PTK2 signaling; Type I hemidesmosome assembly; Anchoring fibril formation; Non-integrin membrane-ECM interactions		Amoebiasis; Pathways in cancer; Toxoplasmosis; Focal adhesion; Small cell lung cancer; ECM-receptor interaction; Metabolic pathways; PI3K-Akt signaling pathway	Alpha 6 Beta 4 signaling pathway; Focal Adhesion; Overview of nanoparticle effects; Focal Adhesion-PI3K-Akt-mTOR-signaling pathway	28	0							High	High	High	High	High	High	1
High	Master Protein	P02766	Transthyretin [OS=Homo sapiens]	0	7.256	33	3	5	3	147	15.9	5.76	2.13	3	cell organization and biogenesis;metabolic process;regulation of biological process;transport	cytoplasm;extracellular;organelle lumen	protein binding	Pf00576	7276	TTR	18	Signaling by GPCR; Neutrophil degranulation; The canonical retinoid cycle in rods (twilight vision); Amyloid fiber formation; Retinoid metabolism and transport; Retinoid cycle disease events; Non-integrin membrane-ECM interactions	ENSG00000118271.9	Thyroid hormone synthesis		20	0							High	High	High	High	High	High	1
High	Master Protein	P07437	tubulin beta chain [OS=Homo sapiens]	0	7.23	6	2	5	1	444	49.6	4.89	2.37	2	cell division;cell organization and biogenesis;cellular component movement;defense response;regulation of biological process;response to stimulus;transport	cytoplasm;cytoskeleton;extracellular;membrane;nucleus;organelle lumen	catalytic activity;nucleotide binding;protein binding;structural molecule activity	Pf00091, Pf03953, Pf10644	203068	TUBB	6; CHR_HSCHR6_MHC_MANN_CTG1; CHR_HSCHR6_MHC_COX_CTG1; CHR_HSCHR6_MHC_APD_CTG1; CHR_HSCHR6_MHC_DBB_CTG1; CHR_HSCHR6_MHC_MCF_CTG1; CHR_HSCHR6_MHC_QBL_CTG1; CHR_HSCHR6_MHC_SSTO_CTG1	Neutrophil degranulation; Regulation of PLK1 Activity at G2/M Transition; AURKA Activation by TPX2; Anchoring of the basal body to the plasma membrane; Recruitment of NuMA to mitotic centrosomes; Loss of Nlp from mitotic centrosomes; Recruitment of mitotic centrosome proteins and complexes	ENSG00000232575.10; ENSG00000196230.12; ENSG00000227739.10; ENSG00000224156.10; ENSG00000235067.10; ENSG00000229684.10; ENSG00000183311.16; ENSG00000232421.10	Pathogenic Escherichia coli infection; Gap junction; Phagosome	Pathogenic Escherichia coli infection; Parkin-Ubiquitin Proteasomal System pathway	24	0							High	Not Found	High	Not Found	High	Not Found	1
High	Master Protein	P10720	Platelet factor 4 variant [OS=Homo sapiens]	0	7.047	9	1	3	1	104	11.5	9.1	5.04	1	cellular component movement;defense response;regulation of biological process;response to stimulus	extracellular	protein binding	Pf00048	5197	PF4V1	4	Common Pathway of Fibrin Clot Formation; Cell surface interactions at the vascular wall	ENSG00000109272.3	Cytokine-cytokine receptor interaction; Chemokine signaling pathway		6	0	177.2	54.1	103.9				High	High	High	High	High	High	1
High	Master Protein	P02746	Complement C1q subcomponent subunit B [OS=Homo sapiens]	0	6.837	13	2	4	2	253	26.7	8.63	0	2	defense response;metabolic process;regulation of biological process;response to stimulus	extracellular;membrane	catalytic activity;protein binding	Pf00229, Pf00386	713	C1QB	1	Regulation of Complement cascade; Classical antibody-mediated complement activation	ENSG00000173369.15	Chagas disease (American trypanosomiasis); Prion diseases; Pertussis; Complement and coagulation cascades; Systemic lupus erythematosus; Staphylococcus aureus infection	Allograft Rejection; Spinal Cord Injury; Microglia Pathogen Phagocytosis Pathway; Oxidative Damage; Complement Activation; Complement and Coagulation Cascades	19	0	327.9	40.3	58.2	2.32	0.45	10.37	High	High	High	High	High	High	1
High	Master Protein	Q8NI99	Angiopoietin-related protein 6 [OS=Homo sapiens]	0	6.807	6	2	5	2	470	51.7	8.53	1.91	2	cell differentiation;development	extracellular		Pf00147	83854	ANGPTL6	19		ENSG00000130812.10			0	0							High	High	High	High	High	High	1
High	Master Protein	P62937	peptidyl-prolyl cis-trans isomerase A [OS=Homo sapiens]	0	6.759	27	3	5	3	165	18	7.81	2.22	3	cell organization and biogenesis;cellular component movement;metabolic process;regulation of biological process;response to stimulus;transport	cytoplasm;cytosol;extracellular;membrane;nucleus;organelle lumen	catalytic activity;protein binding;RNA binding	Pf00160	5478	PPIA	7	Budding and maturation of HIV virion; Gene and protein expression by JAK-STAT signaling after Interleukin-12 stimulation; Minus-strand DNA synthesis; Binding and entry of HIV virion; Basigin interactions; APOBEC3G mediated resistance to HIV-1 infection; Uncoating of the HIV Virion; Calcineurin activates NFAT; Platelet degranulation ; Plus-strand DNA synthesis; Integration of provirus; Neutrophil …	ENSG00000196262.13		Prolactin Signaling Pathway	34	0	80.3	50.8	50.7	19.73	0.96	20.35	High	High	High	High	High	High	1	Acetyl [N-Term]
High	Master Protein	P19827-1	Inter-alpha-trypsin inhibitor heavy chain H1 [OS=Homo sapiens]	0	6.674	3	2	4	2	911	101.3	6.79	4.73	2	metabolic process;regulation of biological process	extracellular	enzyme regulator activity;metal ion binding	Pf00092, Pf06668, Pf08487, Pf10138, Pf11775, Pf13519, Pf13768	3697	ITIH1	3		ENSG00000055957.10			0	0							High	High	High	High	High	High	1
High	Master Protein	P68104	Elongation factor 1-alpha 1 [OS=Homo sapiens]	0	6.447	7	2	4	2	462	50.1	9.01	6.15	2	metabolic process;regulation of biological process;response to stimulus;transport	cytoplasm;cytoskeleton;cytosol;extracellular;membrane;nucleus;organelle lumen	catalytic activity;nucleotide binding;protein binding;RNA binding	Pf00009, Pf03143, Pf03144	1915	EEF1A1	6	Peptide chain elongation; Protein methylation; Neutrophil degranulation; HSF1 activation	ENSG00000156508.17	RNA transport; Legionellosis	Translation Factors	16	0	137.9	34.1	40				High	High	High	High	High	High	1
High	Master Protein	P01602	Immunoglobulin kappa variable 1-5 [OS=Homo sapiens]	0	6.422	27	2	3	1	117	12.8	8.28	2.49	2	cellular component movement;metabolic process;regulation of biological process;response to stimulus;transport	extracellular;membrane	catalytic activity	Pf00047, Pf07679, Pf07686, Pf13927	28299	IGKV1-5	2; CHR_HG2290_PATCH	FCERI mediated Ca+2 mobilization; Scavenging of heme from plasma; Classical antibody-mediated complement activation; FCERI mediated MAPK activation; FCERI mediated NF-kB activation; CD22 mediated BCR regulation; Regulation of Complement cascade; Immunoregulatory interactions between a Lymphoid and a non-Lymphoid cell; Cell surface interactions at the vascular wall; FCGR activation; Regulation of …	ENSG00000282801.1; ENSG00000243466.1			26	0	121.4	69.3	101.2				Not Found	High	Not Found	High	Not Found	High	1
High	Master Protein	P02747	Complement C1q subcomponent subunit C [OS=Homo sapiens]	0	6.283	16	3	3	3	245	25.8	8.41	4.27	3	defense response;metabolic process;regulation of biological process;response to stimulus	extracellular;membrane	catalytic activity;protein binding	Pf00229, Pf00386	714	C1QC	1	Regulation of Complement cascade; Classical antibody-mediated complement activation	ENSG00000159189.11	Chagas disease (American trypanosomiasis); Prion diseases; Pertussis; Complement and coagulation cascades; Systemic lupus erythematosus; Staphylococcus aureus infection	Allograft Rejection; Microglia Pathogen Phagocytosis Pathway; Oxidative Damage; TYROBP Causal Network; Complement Activation; Complement and Coagulation Cascades	19	0	206.1	75.1	100.6				High	Not Found	High	Not Found	High	Not Found	1
High	Master Protein	P55268	laminin subunit beta-2 [OS=Homo sapiens]	0	6.216	2	3	4	3	1798	195.9	6.52	0	3	cell growth;cell organization and biogenesis;cellular component movement;metabolic process;regulation of biological process;transport	cytoplasm;extracellular;Golgi;organelle lumen	catalytic activity;motor activity;nucleotide binding;protein binding;structural molecule activity;transporter activity	Pf00053, Pf00055, Pf00430, Pf00769, Pf01576, Pf02050, Pf02841, Pf04111, Pf06008, Pf09831, Pf12128, Pf12795, Pf13514, Pf13851, Pf13868, Pf15070, Pf15558	3913	LAMB2	3	ECM proteoglycans; Post-translational protein phosphorylation; Regulation of Insulin-like Growth Factor (IGF) transport and uptake by Insulin-like Growth Factor Binding Proteins (IGFBPs); Laminin interactions; MET activates PTK2 signaling; Non-integrin membrane-ECM interactions	ENSG00000172037.13	Amoebiasis; Pathways in cancer; Toxoplasmosis; Focal adhesion; Small cell lung cancer; ECM-receptor interaction; PI3K-Akt signaling pathway	Alpha 6 Beta 4 signaling pathway; Primary Focal Segmental Glomerulosclerosis FSGS; miRNA targets in ECM and membrane receptors; Focal Adhesion; Focal Adhesion-PI3K-Akt-mTOR-signaling pathway; Inflammatory Response Pathway	26	0	79.3	38.8	53.4	29.56	1.77	11.25	High	High	High	High	High	High	1
High	Master Protein	A1L4H1-1	Soluble scavenger receptor cysteine-rich domain-containing protein SSC5D [OS=Homo sapiens]	0	6.18	2	3	5	3	1573	165.6	6.13	0	3	defense response;development;regulation of biological process;response to stimulus;transport	cytoplasm;extracellular;membrane	protein binding;receptor activity	Pf00530	284297	SSC5D	19	Scavenging by Class B Receptors	ENSG00000179954.15			3	0	154.3	66.1	79.9				High	High	High	High	High	High	1
High	Master Protein	P16070	CD44 antigen [OS=Homo sapiens]	0	6.073	3	2	3	2	742	81.5	5.33	5.12	2	cell organization and biogenesis;cellular component movement;metabolic process;regulation of biological process;response to stimulus;transport	cell surface;cytosol;Golgi;membrane	protein binding;receptor activity;signal transducer activity	Pf00193	960	CD44	11	Integrin cell surface interactions; Degradation of the extracellular matrix; Neutrophil degranulation; Hyaluronan uptake and degradation; Interferon gamma signaling; Cell surface interactions at the vascular wall	ENSG00000026508.17	Hematopoietic cell lineage; MicroRNAs in cancer; Epstein-Barr virus infection; Proteoglycans in cancer; ECM-receptor interaction; Shigellosis	Hepatitis C and Hepatocellular Carcinoma; Wnt Signaling Pathway and Pluripotency; Senescence and Autophagy in Cancer	25	0	98	45.8	68.2				High	High	High	High	High	High	1
High	Master Protein	P01594	Immunoglobulin kappa variable 1-33 [OS=Homo sapiens]	0	5.912	14	1	4	1	117	12.8	4.78	4.19	1	cellular component movement;metabolic process;regulation of biological process;response to stimulus;transport	extracellular;membrane	catalytic activity;protein binding	Pf00047, Pf07679, Pf07686, Pf13927	28896	IGKV1D-33	2; CHR_HG2290_PATCH	FCERI mediated Ca+2 mobilization; Scavenging of heme from plasma; Classical antibody-mediated complement activation; FCERI mediated MAPK activation; FCERI mediated NF-kB activation; CD22 mediated BCR regulation; Regulation of Complement cascade; Immunoregulatory interactions between a Lymphoid and a non-Lymphoid cell; Cell surface interactions at the vascular wall; FCGR activation; Regulation of …	ENSG00000282811.1; ENSG00000242076.2; ENSG00000239975.2			26	0							High	High	High	High	High	High	1
High	Master Protein	P01743	immunoglobulin heavy variable 1-46 [OS=Homo sapiens]	0	5.795	22	2	2	1	117	12.9	8.92	0	2	cellular component movement;metabolic process;regulation of biological process;response to stimulus;transport	extracellular;membrane	catalytic activity		28465	IGHV1-46	14; CHR_HSCHR14_3_CTG1	FCERI mediated Ca+2 mobilization; Scavenging of heme from plasma; Classical antibody-mediated complement activation; FCERI mediated MAPK activation; FCERI mediated NF-kB activation; CD22 mediated BCR regulation; Regulation of Complement cascade; Immunoregulatory interactions between a Lymphoid and a non-Lymphoid cell; Cell surface interactions at the vascular wall; FCGR activation; Regulation of …	ENSG00000211962.2; ENSG00000282131.1			26	0							Not Found	High	Not Found	High	Not Found	High	1
High	Master Protein	Q9BWP8	Collectin-11 [OS=Homo sapiens]	0	5.699	10	2	3	2	271	28.6	5.41	2.23	2	defense response;development;metabolic process;regulation of biological process;response to stimulus;transport	extracellular	catalytic activity	Pf00059, Pf01391	78989	COLEC11	2	Lectin pathway of complement activation; Scavenging by Class A Receptors	ENSG00000118004.17	Phagosome		10	0							High	High	High	High	High	High	1
High	Master Protein	Q13751	Laminin subunit beta-3 [OS=Homo sapiens]	0	5.545	5	3	3	3	1172	129.5	7.21	0	3	cell differentiation;cell organization and biogenesis	extracellular	protein binding;structural molecule activity	Pf00053, Pf00055, Pf13514	3914	LAMB3	1	Laminin interactions; Degradation of the extracellular matrix; MET activates PTK2 signaling; Type I hemidesmosome assembly; Anchoring fibril formation; Non-integrin membrane-ECM interactions	ENSG00000196878.14	Amoebiasis; Pathways in cancer; Toxoplasmosis; Focal adhesion; Small cell lung cancer; ECM-receptor interaction; PI3K-Akt signaling pathway	Alpha 6 Beta 4 signaling pathway; Focal Adhesion; Focal Adhesion-PI3K-Akt-mTOR-signaling pathway	25	0							High	High	Not Found	High	Not Found	High	1
High	Master Protein	Q16777	Histone H2A type 2-C [OS=Homo sapiens]	0	5.516	22	2	3	2	129	14	10.9	0	2	regulation of biological process	chromosome;nucleus	DNA binding;protein binding	Pf00125, Pf00808	8338	HIST2H2AC	1	SIRT1 negatively regulates rRNA expression; UCH proteinases; RMTs methylate histone arginines; Activation of anterior HOX genes in hindbrain development during early embryogenesis; NoRC negatively regulates rRNA expression; Meiotic synapsis; Transcriptional regulation by small RNAs; Meiotic recombination; PRC2 methylates histones and DNA; HDACs deacetylate histones; Formation of the beta-catenin:…	ENSG00000184260.5	Systemic lupus erythematosus; Alcoholism		66	0	83	26.3	42.9				Not Found	High	Not Found	High	Not Found	High	1
High	Master Protein	P08865	40S ribosomal protein SA [OS=Homo sapiens]	0	5.485	6	1	2	1	295	32.8	4.87	5.16	1	cell organization and biogenesis;metabolic process;transport	cytoplasm;cytosol;membrane;nucleus;ribosome	protein binding;receptor activity;RNA binding;structural molecule activity	Pf00318	3921	RPSA	3	Peptide chain elongation; Eukaryotic Translation Termination; Viral mRNA Translation; Formation of the ternary complex, and subsequently, the 43S complex; L13a-mediated translational silencing of Ceruloplasmin expression; Selenocysteine synthesis; Nonsense Mediated Decay (NMD) independent of the Exon Junction Complex (EJC); Nonsense Mediated Decay (NMD) enhanced by the Exon Junction Complex (EJC)…	ENSG00000168028.13	Ribosome	Cytoplasmic Ribosomal Proteins	38	0	77	70.4	141.8				High	High	High	High	High	High	1
High	Master Protein	P16144-1	Integrin beta-4 [OS=Homo sapiens]	0	5.373	1	2	6	2	1822	202	6.09	0	2	cell communication;cell differentiation;cell organization and biogenesis;cellular component movement;metabolic process;regulation of biological process;response to stimulus	cell surface;membrane;nucleus	protein binding;receptor activity	Pf00041, Pf00362, Pf03160, Pf07965, Pf07974	3691	ITGB4	17	Laminin interactions; Assembly of collagen fibrils and other multimeric structures; Type I hemidesmosome assembly; Syndecan interactions	ENSG00000132470.13	Arrhythmogenic right ventricular cardiomyopathy (ARVC); Dilated cardiomyopathy; Focal adhesion; Regulation of actin cytoskeleton; ECM-receptor interaction; PI3K-Akt signaling pathway; Hypertrophic cardiomyopathy (HCM)	Integrin-mediated Cell Adhesion; Arrhythmogenic Right Ventricular Cardiomyopathy; Alpha 6 Beta 4 signaling pathway; Primary Focal Segmental Glomerulosclerosis FSGS; Focal Adhesion; TGF-beta Signaling Pathway; Regulation of Apoptosis by Parathyroid Hormone-related Protein; Focal Adhesion-PI3K-Akt-mTOR-signaling pathway	24	0	85.2	44.3	83.4	0.2	13.46	7.73	High	High	High	High	High	High	1
High	Master Protein	A0A0C4DH72	immunoglobulin kappa variable 1-6 [OS=Homo sapiens]	0	5.343	14	1	4	1	117	12.7	8.29	0	1	response to stimulus	extracellular;membrane		Pf00047, Pf07679, Pf07686, Pf13927	28943	IGKV1-6	2; CHR_HG2290_PATCH		ENSG00000282163.1; ENSG00000239855.1			0	0							High	High	High	High	High	High	1
High	Master Protein	P06312	immunoglobulin kappa variable 4-1 [OS=Homo sapiens]	0	5.332	17	2	4	2	121	13.4	5.25	2.05	2	cellular component movement;metabolic process;regulation of biological process;response to stimulus;transport	extracellular;membrane	catalytic activity	Pf07679, Pf07686	28908	IGKV4-1	2	FCERI mediated Ca+2 mobilization; Scavenging of heme from plasma; Classical antibody-mediated complement activation; FCERI mediated MAPK activation; FCERI mediated NF-kB activation; CD22 mediated BCR regulation; Regulation of Complement cascade; Immunoregulatory interactions between a Lymphoid and a non-Lymphoid cell; Cell surface interactions at the vascular wall; FCGR activation; Regulation of …	ENSG00000211598.2			26	0	143.8	62.3	93.3				High	High	High	High	High	High	1
High	Master Protein	P80748	Immunoglobulin lambda variable 3-21 [OS=Homo sapiens]	0	4.878	14	1	2	1	117	12.4	5.29	5.75	1	cellular component movement;metabolic process;regulation of biological process;response to stimulus;transport	extracellular;membrane	catalytic activity	Pf00047, Pf07679, Pf07686	28796	IGLV3-21	22	FCERI mediated Ca+2 mobilization; Scavenging of heme from plasma; Classical antibody-mediated complement activation; FCERI mediated MAPK activation; FCERI mediated NF-kB activation; CD22 mediated BCR regulation; Regulation of Complement cascade; Immunoregulatory interactions between a Lymphoid and a non-Lymphoid cell; Cell surface interactions at the vascular wall; FCGR activation; Regulation of …	ENSG00000211662.2			26	0							High	High	High	High	High	High	1
High	Master Protein	P62805	histone H4 [OS=Homo sapiens]	0	4.855	21	2	4	2	103	11.4	11.36	2.21	2	cell organization and biogenesis;metabolic process;regulation of biological process;response to stimulus	chromosome;extracellular;membrane;nucleus	DNA binding;protein binding;RNA binding	Pf00125, Pf02969, Pf15630	8359; 8361; 8360; 8363; 8370; 554313; 8365; 8364; 121504; 8367; 8294; 8366; 8362; 8368	HIST1H4A; HIST1H4F; HIST1H4D; HIST1H4J; HIST2H4A; HIST2H4B; HIST1H4H; HIST1H4C; HIST4H4; HIST1H4E; HIST1H4I; HIST1H4B; HIST1H4K; HIST1H4L	6; 1; 12	SIRT1 negatively regulates rRNA expression; RMTs methylate histone arginines; Nonhomologous End-Joining (NHEJ); Activation of anterior HOX genes in hindbrain development during early embryogenesis; NoRC negatively regulates rRNA expression; Meiotic synapsis; Transcriptional regulation by small RNAs; Meiotic recombination; PRC2 methylates histones and DNA; Recruitment and ATM-mediated phosphorylat…	ENSG00000197061.4; ENSG00000275126.1; ENSG00000273542.1; ENSG00000197238.4; ENSG00000197837.3; ENSG00000276966.2; ENSG00000158406.4; ENSG00000270882.2; ENSG00000274618.1; ENSG00000278637.1; ENSG00000277157.1; ENSG00000278705.1; ENSG00000270276.2; ENSG00000276180.1	Viral carcinogenesis; Systemic lupus erythematosus; Alcoholism	Gastric Cancer Network 1; Histone Modifications; Type II interferon signaling (IFNG)	82	0							High	High	High	High	High	High	1
High	Master Protein	P04430	Immunoglobulin kappa variable 1-16 [OS=Homo sapiens]	0	4.783	14	1	2	1	117	12.6	8.16	5.31	1	cellular component movement;metabolic process;regulation of biological process;response to stimulus;transport	extracellular;membrane	catalytic activity	Pf00047, Pf07679, Pf07686, Pf13927	28938	IGKV1-16	CHR_HG2290_PATCH; 2	FCERI mediated Ca+2 mobilization; Scavenging of heme from plasma; Classical antibody-mediated complement activation; FCERI mediated MAPK activation; FCERI mediated NF-kB activation; CD22 mediated BCR regulation; Regulation of Complement cascade; Immunoregulatory interactions between a Lymphoid and a non-Lymphoid cell; Cell surface interactions at the vascular wall; FCGR activation; Regulation of …	ENSG00000282282.1; ENSG00000240864.3			26	0							High	High	High	High	High	High	1
High	Master Protein	Q13753-1	Laminin subunit gamma-2 [OS=Homo sapiens]	0	4.654	3	3	6	3	1193	130.9	6.19	0	3	cell organization and biogenesis;metabolic process;regulation of biological process	extracellular;membrane	catalytic activity;motor activity	Pf00052, Pf00053, Pf01576, Pf05262, Pf05557, Pf08429, Pf12128, Pf13514	3918	LAMC2	1	Laminin interactions; Degradation of the extracellular matrix; MET activates PTK2 signaling; Type I hemidesmosome assembly; Anchoring fibril formation; Non-integrin membrane-ECM interactions	ENSG00000058085.14	Amoebiasis; Pathways in cancer; Toxoplasmosis; Focal adhesion; Small cell lung cancer; ECM-receptor interaction; PI3K-Akt signaling pathway	Alpha 6 Beta 4 signaling pathway; Focal Adhesion; Focal Adhesion-PI3K-Akt-mTOR-signaling pathway; Inflammatory Response Pathway	26	0	107.9	62.9	90.4				High	High	High	High	High	High	1
High	Master Protein	P02748	complement component C9 [OS=Homo sapiens]	0	4.598	4	2	3	2	559	63.1	5.59	2.21	2	cell organization and biogenesis;defense response;metabolic process;regulation of biological process;response to stimulus	cytosol;extracellular;membrane	protein binding	Pf00057, Pf00090, Pf01823	735	C9	5	Terminal pathway of complement; Regulation of Complement cascade	ENSG00000113600.10	Amoebiasis; Prion diseases; Complement and coagulation cascades; Systemic lupus erythematosus	Allograft Rejection; Complement Activation; Complement and Coagulation Cascades	12	0	168.8	75.1	75.8				High	High	High	High	High	High	1
High	Master Protein	P98160	Basement membrane-specific heparan sulfate proteoglycan core protein [OS=Homo sapiens]	0	4.503	1	3	4	3	4391	468.5	6.51	0	3	cell differentiation;cell growth;cell organization and biogenesis;defense response;metabolic process;regulation of biological process;response to stimulus;transport	extracellular;membrane;organelle lumen	metal ion binding;protein binding	Pf00008, Pf00047, Pf00052, Pf00053, Pf00054, Pf00057, Pf02210, Pf07679, Pf07686, Pf12785, Pf13385, Pf13895, Pf13927	3339	HSPG2	1	Integrin cell surface interactions; Defective B4GALT7 causes EDS, progeroid type; Amyloid fiber formation; Retinoid metabolism and transport; Defective EXT2 causes exostoses 2; Non-integrin membrane-ECM interactions; Defective EXT1 causes exostoses 1, TRPS2 and CHDS; Signaling by GPCR; HS-GAG biosynthesis; A tetrasaccharide linker sequence is required for GAG synthesis; Laminin interactions; Degr…	ENSG00000142798.17	Hepatitis B; Proteoglycans in cancer; ECM-receptor interaction		32	0	72	74	89.4				Not Found	High	Not Found	High	Not Found	High	1
High	Master Protein	P27105	erythrocyte band 7 integral membrane protein [OS=Homo sapiens]	0	4.376	12	2	3	2	288	31.7	7.88	2.45	2	cell organization and biogenesis;regulation of biological process;transport	cytoplasm;cytoskeleton;cytosol;endoplasmic reticulum;membrane;mitochondrion	protein binding	Pf01145	2040	STOM	9	Neutrophil degranulation; Stimuli-sensing channels	ENSG00000148175.12			6	0	78.5	62.5	54				High	High	High	High	High	High	1
High	Master Protein	P51149	ras-related protein Rab-7a [OS=Homo sapiens]	0	4.37	7	1	2	1	207	23.5	6.7	4.32	1	cell organization and biogenesis;cellular homeostasis;metabolic process;regulation of biological process;response to stimulus;transport	cytoplasm;cytosol;endosome;Golgi;membrane;vacuole	catalytic activity;nucleotide binding;protein binding	Pf00025, Pf00071, Pf01926, Pf04670, Pf07728, Pf08477	7879	RAB7A	3	TBC/RABGAPs; Neutrophil degranulation; MHC class II antigen presentation; RAB GEFs exchange GTP for GDP on RABs; RAB geranylgeranylation	ENSG00000075785.12	Endocytosis; Amoebiasis; Tuberculosis; Phagosome; Salmonella infection		18	0							High	High	Not Found	High	High	High	1
High	Master Protein	P13726-1	tissue factor [OS=Homo sapiens]	0	4.34	7	1	3	1	295	33	7.03	0	1	coagulation;metabolic process;regulation of biological process;response to stimulus	cell surface;extracellular;membrane	catalytic activity;protein binding;receptor activity;signal transducer activity	Pf01108, Pf09294	2152	F3	1	Extrinsic Pathway of Fibrin Clot Formation	ENSG00000117525.13	AGE-RAGE signaling pathway in diabetic complications; Complement and coagulation cascades	VEGFA-VEGFR2 Signaling Pathway; Complement and Coagulation Cascades	7	0							High	High	High	High	High	High	1
High	Master Protein	A0A0C4DH31	Immunoglobulin heavy variable 1-18 [OS=Homo sapiens]	0	4.307	15	1	2	1	117	12.8	8.84	0	1	cell organization and biogenesis;defense response;metabolic process;regulation of biological process;response to stimulus	extracellular;membrane	protein binding		28468	IGHV1-18	14; CHR_HSCHR14_3_CTG1		ENSG00000211945.2; ENSG00000282716.1			0	0	130.7	93.9	78.2	5.36	5.13	12.45	High	High	High	High	High	High	1
High	Master Protein	A0A075B6J9	immunoglobulin lambda variable 2-18 [OS=Homo sapiens]	0	4.286	11	1	2	1	118	12.4	4.82	5.04	1	response to stimulus	extracellular;membrane		Pf07679	28814	IGLV2-18	22					0	0	156.3	50.1	84.1				High	High	High	High	High	High	1
High	Master Protein	P05556-1	Integrin beta-1 [OS=Homo sapiens]	0	4.152	3	2	3	2	798	88.4	5.39	0	2	cell differentiation;cell growth;cell organization and biogenesis;cellular component movement;defense response;metabolic process;regulation of biological process;response to stimulus;transport	cell surface;cytoplasm;endosome;membrane	enzyme regulator activity;metal ion binding;protein binding;receptor activity;signal transducer activity	Pf00362, Pf07965, Pf08725	3688	ITGB1	10	Integrin cell surface interactions; Signal transduction by L1; Basigin interactions; MET activates PTK2 signaling; Molecules associated with elastic fibres; Platelet Adhesion to exposed collagen; Syndecan interactions; CHL1 interactions; ECM proteoglycans; Laminin interactions; Localization of the PINCH-ILK-PARVIN complex to focal adhesions; Immunoregulatory interactions between a Lymphoid and a …	ENSG00000150093.18	Arrhythmogenic right ventricular cardiomyopathy (ARVC); Pathogenic Escherichia coli infection; Dilated cardiomyopathy; Leishmaniasis; Rap1 signaling pathway; Cell adhesion molecules (CAMs); Pathways in cancer; Pertussis; Toxoplasmosis; Phagosome; Focal adhesion; Proteoglycans in cancer; Regulation of actin cytoskeleton; Leukocyte transendothelial migration; Bacterial invasion of epithelial cells;…	Integrin-mediated Cell Adhesion; Prolactin Signaling Pathway; Neural Crest Differentiation; Arrhythmogenic Right Ventricular Cardiomyopathy; Pathogenic Escherichia coli infection; Primary Focal Segmental Glomerulosclerosis FSGS; Focal Adhesion; Signaling of Hepatocyte Growth Factor Receptor; Rac1/Pak1/p38/MMP-2 pathway; TGF-beta Signaling Pathway; Factors and pathways affecting insulin-like growt…	74	0	91	49.5	76.7	1.61	14.77	32.83	High	High	High	High	High	High	1
High	Master Protein	P01601	Immunoglobulin kappa variable 1D-16 [OS=Homo sapiens]	0	4.121	14	1	2	1	117	12.7	7.74	5.29	1	cell organization and biogenesis;cellular component movement;defense response;metabolic process;regulation of biological process;response to stimulus;transport	extracellular;membrane	catalytic activity;protein binding	Pf00047, Pf07679, Pf07686, Pf13927	28901; 3514	IGKV1D-16; IGKC	2	FCERI mediated Ca+2 mobilization; Scavenging of heme from plasma; Classical antibody-mediated complement activation; FCERI mediated MAPK activation; FCERI mediated NF-kB activation; CD22 mediated BCR regulation; Regulation of Complement cascade; Immunoregulatory interactions between a Lymphoid and a non-Lymphoid cell; Cell surface interactions at the vascular wall; FCGR activation; Regulation of …	ENSG00000241244.1			26	0	181.3	65.1	95.1	8.87	29.92	0.54	High	High	High	High	High	High	1
High	Master Protein	Q71U36	tubulin alpha-1A chain [OS=Homo sapiens]	0	3.795	6	2	3	2	451	50.1	5.06	0	2	cell division;cell organization and biogenesis;regulation of biological process;transport	cytoplasm;cytoskeleton;cytosol;endosome;membrane;nucleus	catalytic activity;nucleotide binding;protein binding;structural molecule activity	Pf00091, Pf03953	7846	TUBA1A	12	COPI-independent Golgi-to-ER retrograde traffic; COPI-dependent Golgi-to-ER retrograde traffic; Carboxyterminal post-translational modifications of tubulin; Regulation of PLK1 Activity at G2/M Transition; Recruitment of NuMA to mitotic centrosomes; Hedgehog 'off' state; Loss of Nlp from mitotic centrosomes; Translocation of GLUT4 to the plasma membrane; Prefoldin mediated transfer of substrate to…	ENSG00000167552.13	Pathogenic Escherichia coli infection; Gap junction; Phagosome; Apoptosis	Pathogenic Escherichia coli infection; Parkin-Ubiquitin Proteasomal System pathway	73	0							High	High	High	High	High	High	1
High	Master Protein	A0A0C4DH38	immunoglobulin heavy variable 5-51 [OS=Homo sapiens]	0	3.792	13	1	2	1	117	12.7	8.27	4.63	1	cell organization and biogenesis;defense response;metabolic process;regulation of biological process;response to stimulus	extracellular;membrane	protein binding		28388	IGHV5-51	14; CHR_HSCHR14_3_CTG1		ENSG00000277574.2; ENSG00000211966.2			0	0	109.1	95.6	94.8	15	7.53	18.16	High	High	High	High	High	High	1
High	Master Protein	P14923	Junction plakoglobin [OS=Homo sapiens]	0	3.785	3	2	5	2	745	81.7	6.14	0	2	cell death;cell organization and biogenesis;cellular component movement;regulation of biological process;response to stimulus;transport	cytoplasm;cytoskeleton;cytosol;extracellular;membrane;nucleus;organelle lumen	protein binding;signal transducer activity;structural molecule activity	Pf00514	3728	JUP	17	Adherens junctions interactions; Neutrophil degranulation; Formation of the cornified envelope; VEGFR2 mediated vascular permeability	ENSG00000173801.16	Arrhythmogenic right ventricular cardiomyopathy (ARVC); Acute myeloid leukemia; Pathways in cancer; Transcriptional misregulation in cancer	Arrhythmogenic Right Ventricular Cardiomyopathy; Corticotropin-releasing hormone signaling pathway; Ectoderm Differentiation	22	0	67	90	102.9				High	High	High	High	High	High	1
High	Master Protein	P06396	Gelsolin [OS=Homo sapiens]	0	3.674	2	1	2	1	782	85.6	6.28	0	1	cell death;cell organization and biogenesis;metabolic process;regulation of biological process;response to stimulus;transport	cytoplasm;cytoskeleton;cytosol;extracellular;membrane;nucleus;organelle lumen	metal ion binding;protein binding	Pf00626	2934	GSN	9	Neutrophil degranulation; Caspase-mediated cleavage of cytoskeletal proteins; Amyloid fiber formation	ENSG00000148180.19	Viral carcinogenesis; Regulation of actin cytoskeleton; Fc gamma R-mediated phagocytosis	Regulation of Actin Cytoskeleton; Senescence and Autophagy in Cancer	15	0	142.3	67.1	73.6	3.8	28.76	4.34	High	High	High	High	High	High	1
High	Master Protein	A0A0C4DH68	immunoglobulin kappa variable 2-24 [OS=Homo sapiens]	0	3.586	17	2	4	2	120	13.1	8.53	1.78	2	response to stimulus	extracellular;membrane			28923	IGKV2-24	2; CHR_HG2290_PATCH		ENSG00000282671.1; ENSG00000241294.1			0	0							High	High	High	High	High	High	1
High	Master Protein	Q15485-1	Ficolin-2 [OS=Homo sapiens]	0	3.579	4	1	3	1	313	34	6.77	0	1	defense response;metabolic process;regulation of biological process;response to stimulus	extracellular	catalytic activity;metal ion binding;protein binding	Pf00147	2220	FCN2	9	Ficolins bind to repetitive carbohydrate structures on the target cell surface	ENSG00000160339.15			7	0	120.3	85.6	73.1	12.17	3.5	2.75	High	High	High	High	High	High	1
High	Master Protein	P08195	4F2 cell-surface antigen heavy chain [OS=Homo sapiens]	0	3.571	3	1	2	1	630	68	5.01	2.47	1	cell growth;cellular component movement;metabolic process;response to stimulus;transport	cell surface;cytosol;membrane;nucleus	catalytic activity;protein binding;RNA binding;transporter activity	Pf00128	6520	SLC3A2	11	Tryptophan catabolism; Basigin interactions; Amino acid transport across the plasma membrane	ENSG00000168003.16	Protein digestion and absorption; mTOR signaling pathway		13	0	65.6	53.3	64.6	0.48	0.49	3.26	High	High	High	High	High	High	1
High	Master Protein	P62158	Calmodulin [OS=Homo sapiens]	0	3.43	25	1	1	1	149	16.8	4.22	2.07	1	metabolic process;regulation of biological process;response to stimulus;transport	cytoplasm;cytoskeleton;cytosol;extracellular;membrane	catalytic activity;enzyme regulator activity;metal ion binding;protein binding;transporter activity	Pf00036, Pf08726, Pf12763, Pf13202, Pf13405, Pf13499, Pf13833, Pf14658	808; 805; 801	CALM3; CALM2; CALM1	19; 2; 14	Smooth Muscle Contraction; Uptake and function of anthrax toxins; Stimuli-sensing channels; Translocation of GLUT4 to the plasma membrane; Synthesis of IP3 and IP4 in the cytosol; Reduction of cytosolic Ca++ levels; CREB phosphorylation through the activation of CaMKII; Ion homeostasis; Ca2+ pathway; Phase 0 - rapid depolarisation; Calcineurin activates NFAT; Platelet degranulation ; eNOS activat…	ENSG00000160014.16; ENSG00000143933.16; ENSG00000198668.10	Dopaminergic synapse; Phototransduction; Vascular smooth muscle contraction; Insulin signaling pathway; Amphetamine addiction; cGMP-PKG signaling pathway; Renin secretion; Neurotrophin signaling pathway; Rap1 signaling pathway; Oxytocin signaling pathway; Olfactory transduction; Circadian entrainment; Long-term potentiation; Glioma; Phosphatidylinositol signaling system; Adrenergic signaling in c…	Physiological and Pathological Hypertrophy of the Heart; MicroRNAs in cardiomyocyte hypertrophy; Alzheimers Disease; Endothelin Pathways; T-Cell Receptor and Co-stimulatory Signaling; Common Pathways Underlying Drug Addiction; Cardiac Hypertrophic Response; Myometrial Relaxation and Contraction Pathways; Melatonin metabolism and effects; G Protein Signaling Pathways; T-Cell antigen Receptor (TCR)…	150	0							Not Found	Not Found	Not Found	Not Found	High	Not Found	1
High	Master Protein	A0A0B4J1V0	Immunoglobulin heavy variable 3-15 [OS=Homo sapiens]	0	3.36	15	2	4	2	119	12.9	8.62	0	2	cell organization and biogenesis;defense response;metabolic process;regulation of biological process;response to stimulus	extracellular;membrane	protein binding		28448	IGHV3-15	14; CHR_HSCHR14_3_CTG1		ENSG00000211943.2; ENSG00000282290.1			0	0							High	High	High	High	High	High	1
High	Master Protein	Q16778	Histone H2B type 2-E [OS=Homo sapiens]	0	3.313	19	2	3	2	126	13.9	10.32	4.74	2	cell organization and biogenesis;defense response;response to stimulus	chromosome;cytosol;nucleus	DNA binding;protein binding	Pf00125, Pf00808	8349	HIST2H2BE	1	SIRT1 negatively regulates rRNA expression; Nonhomologous End-Joining (NHEJ); Activation of anterior HOX genes in hindbrain development during early embryogenesis; NoRC negatively regulates rRNA expression; Meiotic synapsis; Transcriptional regulation by small RNAs; Meiotic recombination; PRC2 methylates histones and DNA; Recruitment and ATM-mediated phosphorylation of repair and signaling protei…	ENSG00000184678.10	Viral carcinogenesis; Systemic lupus erythematosus; Alcoholism		75	0	85.7	21.6	41.4	8.34	7.39	19.36	High	High	High	High	High	High	1
High	Master Protein	P00533-1	epidermal growth factor receptor [OS=Homo sapiens]	0	3.243	2	1	2	1	1210	134.2	6.68	2.12	1	cell organization and biogenesis;cell proliferation;cellular component movement;development;metabolic process;regulation of biological process;response to stimulus	cell surface;cytoplasm;endoplasmic reticulum;endosome;extracellular;Golgi;membrane;nucleus;organelle lumen	catalytic activity;DNA binding;enzyme regulator activity;nucleotide binding;protein binding;receptor activity;signal transducer activity	Pf00069, Pf00757, Pf01030, Pf07714, Pf14843	1956	EGFR	7	EGFR interacts with phospholipase C-gamma; TFAP2 (AP-2) family regulates transcription of growth factors and their receptors; SHC1 events in ERBB2 signaling; EGFR downregulation; Signaling by GPCR; ERBB2 Regulates Cell Motility; GRB2 events in EGFR signaling; EGFR Transactivation by Gastrin; ERBB2 Activates PTK6 Signaling; Constitutive Signaling by Aberrant PI3K in Cancer; Interleukin-20 family s…	ENSG00000146648.17	Endocytosis; Dorso-ventral axis formation; HIF-1 signaling pathway; Central carbon metabolism in cancer; Pancreatic cancer; FoxO signaling pathway; MicroRNAs in cancer; Phospholipase D signaling pathway; Cytokine-cytokine receptor interaction; Rap1 signaling pathway; Non-small cell lung cancer; MAPK signaling pathway; Oxytocin signaling pathway; Endometrial cancer; Breast cancer; ErbB signaling p…	Androgen receptor signaling pathway; Signaling Pathways in Glioblastoma; AGE/RAGE pathway; Gastric cancer network 2; Spinal Cord Injury; Aryl Hydrocarbon Receptor; Bladder Cancer; TCA Cycle Nutrient Utilization and Invasiveness of Ovarian Cancer; Extracellular vesicle-mediated signaling in recipient cells; Aryl Hydrocarbon Receptor Pathway; Focal Adhesion; Rac1/Pak1/p38/MMP-2 pathway; Association…	115	0	92.4	60.6	88.9				High	High	High	High	High	High	1
High	Master Protein	P35052	Glypican-1 [OS=Homo sapiens]	0	3.238	3	1	2	1	558	61.6	7.3	2.21	1	cell differentiation;cellular component movement;metabolic process;regulation of biological process	cytosol;endosome;extracellular;membrane;organelle lumen	metal ion binding;protein binding	Pf01153	2817	GPC1	2	Defective B4GALT7 causes EDS, progeroid type; Retinoid metabolism and transport; Defective EXT2 causes exostoses 2; Defective EXT1 causes exostoses 1, TRPS2 and CHDS; Signaling by GPCR; HS-GAG biosynthesis; A tetrasaccharide linker sequence is required for GAG synthesis; Signaling by ROBO receptors; Cell surface interactions at the vascular wall; Defective B3GALT6 causes EDSP2 and SEMDJL1; HS-GAG…	ENSG00000063660.8	Proteoglycans in cancer	VEGFA-VEGFR2 Signaling Pathway	29	0	105.8	58.4	84.4	25.76	2.83	23.67	High	High	High	High	High	High	1
High	Master Protein	P24043	Laminin subunit alpha-2 [OS=Homo sapiens]	0	3.203	1	1	1	1	3122	343.7	6.4	0	1	cell differentiation;cell organization and biogenesis;cellular component movement;metabolic process;regulation of biological process;response to stimulus;transport	cytoplasm;cytoskeleton;extracellular;membrane	catalytic activity;motor activity;protein binding;signal transducer activity;structural molecule activity	Pf00015, Pf00052, Pf00053, Pf00054, Pf00055, Pf00261, Pf00769, Pf01442, Pf01540, Pf01576, Pf01920, Pf02210, Pf02463, Pf03357, Pf04740, Pf04912, Pf05478, Pf05483, Pf05557, Pf05622, Pf05667, Pf05701, Pf06008, Pf06009, Pf06160, Pf07926, Pf08317, Pf10174, Pf10368, Pf12128, Pf12718, Pf12889, Pf13166, Pf13385, Pf13514, Pf13863, Pf13949, Pf14265, Pf15450	3908	LAMA2	6	ECM proteoglycans; Laminin interactions; MET activates PTK2 signaling; Non-integrin membrane-ECM interactions	ENSG00000196569.11	Amoebiasis; Arrhythmogenic right ventricular cardiomyopathy (ARVC); Dilated cardiomyopathy; Pathways in cancer; Toxoplasmosis; Focal adhesion; Small cell lung cancer; ECM-receptor interaction; Viral myocarditis; PI3K-Akt signaling pathway; Hypertrophic cardiomyopathy (HCM)	Arrhythmogenic Right Ventricular Cardiomyopathy; Alpha 6 Beta 4 signaling pathway; Focal Adhesion; Focal Adhesion-PI3K-Akt-mTOR-signaling pathway	24	0							High	Not Found	High	Not Found	High	Not Found	1
High	Master Protein	P0DMV8	heat shock 70 kDa protein 1A [OS=Homo sapiens]	0	3.068	5	2	3	2	641	70	5.66	0	2	cell organization and biogenesis;metabolic process;regulation of biological process;response to stimulus;transport	cytoplasm;cytoskeleton;cytosol;endoplasmic reticulum;extracellular;mitochondrion;nucleus	catalytic activity;nucleotide binding;protein binding;receptor activity;RNA binding	Pf00012, Pf06723	3304; 3303	HSPA1B; HSPA1A	6; CHR_HSCHR6_MHC_APD_CTG1; CHR_HSCHR6_MHC_DBB_CTG1; CHR_HSCHR6_MHC_QBL_CTG1; CHR_HSCHR6_MHC_COX_CTG1	AUF1 (hnRNP D0) binds and destabilizes mRNA; Attenuation phase; Neutrophil degranulation; Regulation of HSF1-mediated heat shock response; Viral RNP Complexes in the Host Cell Nucleus; HSP90 chaperone cycle for steroid hormone receptors (SHR)	ENSG00000232804.5; ENSG00000234475.5; ENSG00000231555.4; ENSG00000235941.5; ENSG00000204389.9; ENSG00000204388.6; ENSG00000212866.6; ENSG00000237724.5; ENSG00000224501.5	Endocytosis; Longevity regulating pathway - multiple species; Prion diseases; Epstein-Barr virus infection; Spliceosome; MAPK signaling pathway; Protein processing in endoplasmic reticulum; Toxoplasmosis; Measles; Influenza A; Estrogen signaling pathway; Legionellosis; Antigen processing and presentation	Apoptosis Modulation and Signaling; Parkin-Ubiquitin Proteasomal System pathway; NRF2 pathway; MAPK Signaling Pathway; Apoptosis Modulation by HSP70; VEGFA-VEGFR2 Signaling Pathway	38	0							High	High	High	High	High	High	1
High	Master Protein	Q9HCY8	protein S100-A14 [OS=Homo sapiens]	0	3.042	14	1	2	1	104	11.7	5.24	0	1	cell death;defense response;regulation of biological process;response to stimulus	cytoplasm;cytosol	metal ion binding;protein binding	Pf01023	57402	S100A14	1		ENSG00000189334.8			0	0							High	High	High	High	High	High	1
High	Master Protein	P06733-1	alpha-enolase [OS=Homo sapiens]	0	3.027	5	2	2	2	434	47.1	7.39	0	2	metabolic process;regulation of biological process;response to stimulus	cell surface;cytoplasm;cytosol;membrane;nucleus	catalytic activity;DNA binding;metal ion binding;protein binding;RNA binding	Pf00113, Pf03952, Pf13378	2023	ENO1	1	Gluconeogenesis; Glycolysis	ENSG00000074800.13	HIF-1 signaling pathway; Carbon metabolism; Glycolysis / Gluconeogenesis; RNA degradation; Biosynthesis of amino acids; Metabolic pathways	Glycolysis and Gluconeogenesis	12	0							High	High	High	High	High	High	1
High	Master Protein	P22314	Ubiquitin-like modifier-activating enzyme 1 [OS=Homo sapiens]	0	2.994	1	1	1	1	1058	117.8	5.76	0	1	metabolic process;response to stimulus	cytoplasm;cytosol;membrane;mitochondrion;nucleus	catalytic activity;nucleotide binding;protein binding;RNA binding	Pf00899, Pf02134, Pf09358, Pf10585	7317	UBA1	X	Synthesis of active ubiquitin: roles of E1 and E2 enzymes; Antigen processing: Ubiquitination & Proteasome degradation	ENSG00000130985.16	Ubiquitin mediated proteolysis; Parkinson's disease	Proteasome Degradation; Parkin-Ubiquitin Proteasomal System pathway; Parkinsons Disease Pathway	13	0							High	Not Found	High	Not Found	High	Not Found	1
High	Master Protein	P23528	Cofilin-1 [OS=Homo sapiens]	0	2.982	8	1	2	1	166	18.5	8.09	2.44	1	cell organization and biogenesis;cellular component movement;metabolic process;regulation of biological process;response to stimulus	cytoplasm;cytoskeleton;cytosol;membrane;nucleus	protein binding	Pf00241	1072	CFL1	11	Platelet degranulation ; Sema3A PAK dependent Axon repulsion; Gene and protein expression by JAK-STAT signaling after Interleukin-12 stimulation; EPHB-mediated forward signaling; Regulation of actin dynamics for phagocytic cup formation; Interleukin-12 family signaling	ENSG00000172757.12	Pertussis; Regulation of actin cytoskeleton; Fc gamma R-mediated phagocytosis; Axon guidance	Brain-Derived Neurotrophic Factor (BDNF) signaling pathway; VEGFA-VEGFR2 Signaling Pathway; EGF/EGFR Signaling Pathway; Regulation of Actin Cytoskeleton; G13 Signaling Pathway	27	0	60.6	50.2	49.1				High	Not Found	High	Not Found	High	Not Found	1
High	Master Protein	P32248	C-C chemokine receptor type 7 [OS=Homo sapiens]	0	2.897	8	1	2	1	378	42.8	8.48	0	1	cell differentiation;cell organization and biogenesis;cellular component movement;cellular homeostasis;defense response;regulation of biological process;response to stimulus;transport	cell surface;membrane	protein binding;receptor activity;signal transducer activity	Pf00001	1236	CCR7	17	Chemokine receptors bind chemokines; G alpha (i) signalling events	ENSG00000126353.3	Cytokine-cytokine receptor interaction; Transcriptional misregulation in cancer; Chemokine signaling pathway	Peptide GPCRs; Chemokine signaling pathway; GPCRs, Class A Rhodopsin-like	14	0							High	Not Found	High	Not Found	High	Not Found	1	Methylthio [C69]
High	Master Protein	P01116	GTPase KRas [OS=Homo sapiens]	0	2.875	6	1	2	1	189	21.6	6.77	2.06	1	cell communication;cell differentiation;cell organization and biogenesis;cellular component movement;metabolic process;regulation of biological process;response to stimulus	cytoplasm;cytosol;membrane;mitochondrion	catalytic activity;nucleotide binding;protein binding	Pf00071, Pf02421, Pf08477	3845	KRAS	12	Regulation of RAS by GAPs; SHC-mediated cascade:FGFR4; Signaling by FGFR4 in disease; FRS-mediated FGFR4 signaling; SHC1 events in ERBB4 signaling; NCAM signaling for neurite out-growth; DAP12 signaling; GRB2 events in EGFR signaling; Signaling by BRAF and RAF fusions; Constitutive Signaling by EGFRvIII; Signaling by RAS mutants; CD209 (DC-SIGN) signaling; Signaling by high-kinase activity BRAF m…	ENSG00000133703.11	Viral carcinogenesis; Serotonergic synapse; Longevity regulating pathway - multiple species; T cell receptor signaling pathway; Dorso-ventral axis formation; Tight junction; Hepatitis B; Insulin signaling pathway; Central carbon metabolism in cancer; Pancreatic cancer; FoxO signaling pathway; Prolactin signaling pathway; MicroRNAs in cancer; Phospholipase D signaling pathway; Chronic myeloid leuk…	IL-5 Signaling Pathway; Integrated Breast Cancer Pathway; Signaling Pathways in Glioblastoma; RalA downstream regulated genes; TNF alpha Signaling Pathway; Oncostatin M Signaling Pathway; Aryl Hydrocarbon Receptor; Extracellular vesicle-mediated signaling in recipient cells; Rac1/Pak1/p38/MMP-2 pathway; G Protein Signaling Pathways; BDNF-TrkB Signaling; MAPK Signaling Pathway; PI3K-AKT-mTOR signa…	193	0	93.7	51.3	51.1				High	High	High	High	High	High	1
High	Master Protein	Q06830	peroxiredoxin-1 [OS=Homo sapiens]	0	2.831	6	1	3	1	199	22.1	8.13	0	1	cell proliferation;cellular homeostasis;defense response;metabolic process;regulation of biological process;response to stimulus	cytoplasm;cytosol;mitochondrion;nucleus	antioxidant activity;catalytic activity;protein binding;RNA binding	Pf00578, Pf08534, Pf10417	5052	PRDX1	1	TP53 Regulates Metabolic Genes; Deregulated CDK5 triggers multiple neurodegenerative pathways in Alzheimer's disease models; Detoxification of Reactive Oxygen Species	ENSG00000117450.13	Peroxisome	Androgen receptor signaling pathway; Selenium Micronutrient Network; NRF2 pathway	15	0	72.2	52.6	85.3	1.59	6.56	0.99	High	High	High	High	High	High	1
High	Master Protein	P01019	Angiotensinogen [OS=Homo sapiens]	0	2.799	2	1	2	1	485	53.1	6.32	0	1	cell communication;cell growth;cell organization and biogenesis;cell proliferation;cellular homeostasis;metabolic process;regulation of biological process;response to stimulus;transport	cytoplasm;cytosol;extracellular	enzyme regulator activity;protein binding	Pf00079	183	AGT	1	Peptide ligand-binding receptors; Metabolism of Angiotensinogen to Angiotensins; Gastrin-CREB signalling pathway via PKC and MAPK; G alpha (i) signalling events; PPARA activates gene expression	ENSG00000135744.7	Renin secretion; Renin-angiotensin system	Physiological and Pathological Hypertrophy of the Heart; MicroRNAs in cardiomyocyte hypertrophy; Adipogenesis; IL-6 signaling pathway; ACE Inhibitor Pathway; Monoamine Transport	24	0							High	High	High	High	High	High	1
High	Master Protein	Q969P0	Immunoglobulin superfamily member 8 [OS=Homo sapiens]	0	2.791	3	1	1	1	613	65	8	2.92	1	cell proliferation;cellular component movement	membrane	protein binding	Pf07686	93185	IGSF8	1		ENSG00000162729.13			0	0	78.8	82.6	108.6				Not Found	High	Not Found	High	Not Found	High	1
High	Master Protein	P02786	Transferrin receptor protein 1 [OS=Homo sapiens]	0	2.782	2	1	3	1	760	84.8	6.61	0	1	cell differentiation;cell organization and biogenesis;cellular homeostasis;metabolic process;regulation of biological process;response to stimulus;transport	cell surface;endosome;extracellular;membrane	protein binding;receptor activity;RNA binding;transporter activity	Pf02225, Pf04253, Pf04389	7037	TFRC	3	Cargo recognition for clathrin-mediated endocytosis; Transferrin endocytosis and recycling; Golgi Associated Vesicle Biogenesis	ENSG00000072274.12	Endocytosis; HIF-1 signaling pathway; Hematopoietic cell lineage; Phagosome	Iron metabolism in placenta	15	0	93.4	55.7	111				High	High	High	High	High	High	1
High	Master Protein	Q99436	Proteasome subunit beta type-7 [OS=Homo sapiens]	0	2.758	7	1	1	1	277	29.9	7.68	0	1	metabolic process;regulation of biological process;response to stimulus;transport	cytoplasm;cytosol;extracellular;nucleus;organelle lumen;proteasome	catalytic activity;nucleotide binding;protein binding	Pf00227, Pf12465	5695	PSMB7	9	Regulation of RAS by GAPs; CDT1 association with the CDC6:ORC:origin complex; Downstream TCR signaling; UCH proteinases; NIK-->noncanonical NF-kB signaling; Hh mutants that don't undergo autocatalytic processing are degraded by ERAD; SCF-beta-TrCP mediated degradation of Emi1; Neutrophil degranulation; Cross-presentation of soluble exogenous antigens (endosomes); Separation of Sister Chromatids; …	ENSG00000136930.12	Proteasome	Proteasome Degradation	151	0							Not Found	High	Not Found	High	Not Found	High	1
High	Master Protein	P31431-1	syndecan-4 [OS=Homo sapiens]	0	2.739	6	1	2	1	198	21.6	4.5	4.34	1	cell organization and biogenesis;cellular component movement;metabolic process;regulation of biological process;response to stimulus	cell surface;extracellular;membrane;organelle lumen	protein binding;receptor activity;signal transducer activity	Pf01034	6385	SDC4	20	Defective B4GALT7 causes EDS, progeroid type; Retinoid metabolism and transport; Defective EXT2 causes exostoses 2; Syndecan interactions; Defective EXT1 causes exostoses 1, TRPS2 and CHDS; Signaling by GPCR; HS-GAG biosynthesis; A tetrasaccharide linker sequence is required for GAG synthesis; Cell surface interactions at the vascular wall; Defective B3GALT6 causes EDSP2 and SEMDJL1; HS-GAG degra…	ENSG00000124145.6	Cell adhesion molecules (CAMs); Proteoglycans in cancer; ECM-receptor interaction		30	0							High	High	High	High	High	High	1
High	Master Protein	P49908	Selenoprotein P [OS=Homo sapiens]	0	2.621	6	2	3	2	381	43.2	7.87	0	2	metabolic process;reproduction;response to stimulus;transport	extracellular;organelle lumen		Pf04592, Pf04593	6414	SEPP1; SELENOP	5	Platelet degranulation	ENSG00000250722.5		Selenium Micronutrient Network; Integrin-mediated Cell Adhesion; Selenium Metabolism and Selenoproteins; Focal Adhesion; ESC Pluripotency Pathways	9	0	80.6	84.1	87.7				High	High	High	High	High	High	1
High	Master Protein	P01011-1	Alpha-1-antichymotrypsin [OS=Homo sapiens]	0.005	2.501	2	1	2	1	423	47.6	5.52	0	1	defense response;regulation of biological process;response to stimulus;transport	extracellular;nucleus;organelle lumen	DNA binding;enzyme regulator activity;protein binding	Pf00079	12	SERPINA3	14	Platelet degranulation ; Neutrophil degranulation	ENSG00000196136.17		Selenium Micronutrient Network; Vitamin B12 Metabolism; Folate Metabolism	10	0							High	High	High	High	High	High	1
High	Master Protein	P09871	Complement C1s subcomponent [OS=Homo sapiens]	0.005	2.46	1	1	2	1	688	76.6	4.96	1.65	1	defense response;metabolic process;regulation of biological process;response to stimulus	extracellular	catalytic activity;metal ion binding;protein binding	Pf00084, Pf00089, Pf00431, Pf07645, Pf14670	716	C1S	12	Regulation of Complement cascade; Classical antibody-mediated complement activation	ENSG00000182326.14	Pertussis; Complement and coagulation cascades; Systemic lupus erythematosus; Staphylococcus aureus infection	Oxidative Damage; Complement Activation; Complement and Coagulation Cascades	14	0							High	High	High	High	High	High	1
High	Master Protein	P13639	Elongation factor 2 [OS=Homo sapiens]	0.005	2.413	2	1	3	1	858	95.3	6.83	2.09	1	cell differentiation;cell proliferation;metabolic process;regulation of biological process;response to stimulus;transport	cytoplasm;cytosol;extracellular;membrane;nucleus;organelle lumen;ribosome	catalytic activity;nucleotide binding;protein binding;RNA binding	Pf00009, Pf00679, Pf03144, Pf03764, Pf14492	1938	EEF2	19	Peptide chain elongation; Protein methylation; Synthesis of diphthamide-EEF2; Neutrophil degranulation; Uptake and function of diphtheria toxin	ENSG00000167658.15	Oxytocin signaling pathway; AMPK signaling pathway	Translation Factors; AMP-activated Protein Kinase (AMPK) Signaling; Brain-Derived Neurotrophic Factor (BDNF) signaling pathway	20	0	94.2	71.2	68.8				High	High	High	High	High	High	1
High	Master Protein	P35527	Keratin, type I cytoskeletal 9 [OS=Homo sapiens]	0.005	2.403	2	1	3	1	623	62	5.24	3.82	1	cell death;cell organization and biogenesis	cytosol;membrane;nucleus	structural molecule activity	Pf00038, Pf13166	3857	KRT9	17	Formation of the cornified envelope	ENSG00000171403.9			3	0	99.4	72.8	85.6	7.44	6.05	2.44	High	High	High	High	High	High	1
High	Master Protein	P05787	Keratin, type II cytoskeletal 8 [OS=Homo sapiens]	0.007	2.301	4	2	2	1	483	53.7	5.59	0	2	cell death;cell differentiation;cell organization and biogenesis;regulation of biological process;response to stimulus	cytoplasm;cytoskeleton;cytosol;membrane;nucleus	catalytic activity;motor activity;protein binding;structural molecule activity	Pf00038, Pf01576, Pf13166, Pf15003	3856	KRT8	12	Formation of the cornified envelope	ENSG00000170421.12		Primary Focal Segmental Glomerulosclerosis FSGS	4	0							Not Found	High	Not Found	High	Not Found	High	1
High	Master Protein	O95445-1	apolipoprotein M [OS=Homo sapiens]	0.007	2.287	4	1	2	1	188	21.2	6.01	3.95	1	cell organization and biogenesis;metabolic process;regulation of biological process;response to stimulus;transport	extracellular	antioxidant activity;catalytic activity;transporter activity	Pf11032	55937	APOM	6; CHR_HSCHR6_MHC_DBB_CTG1; CHR_HSCHR6_MHC_SSTO_CTG1; CHR_HSCHR6_MHC_MANN_CTG1; CHR_HSCHR6_MHC_QBL_CTG1; CHR_HSCHR6_MHC_COX_CTG1; CHR_HSCHR6_MHC_MCF_CTG1	Signaling by GPCR; Retinoid metabolism and transport	ENSG00000227567.7; ENSG00000235754.7; ENSG00000231974.6; ENSG00000206409.8; ENSG00000204444.10; ENSG00000224290.7; ENSG00000226215.6			7	0	108.9	88.9	114.3				High	High	High	High	High	High	1
High	Master Protein	P01709	Immunoglobulin lambda variable 2-8 [OS=Homo sapiens]	0.007	2.268	7	1	2	1	118	12.4	5.91	2.28	1	cellular component movement;metabolic process;regulation of biological process;response to stimulus;transport	extracellular;membrane	catalytic activity		28817	IGLV2-8	22	FCERI mediated Ca+2 mobilization; Scavenging of heme from plasma; Classical antibody-mediated complement activation; FCERI mediated MAPK activation; FCERI mediated NF-kB activation; CD22 mediated BCR regulation; Regulation of Complement cascade; Immunoregulatory interactions between a Lymphoid and a non-Lymphoid cell; Cell surface interactions at the vascular wall; FCGR activation; Regulation of …	ENSG00000278196.3			26	0	162.5	70.7	100				High	High	High	High	High	High	1
High	Master Protein	P01706	Immunoglobulin lambda variable 2-11 [OS=Homo sapiens]	0.007	2.23	7	1	2	1	119	12.6	7.24	0	1	cellular component movement;metabolic process;regulation of biological process;response to stimulus;transport	extracellular;membrane	catalytic activity	Pf07679, Pf07686	28816	IGLV2-11	22	FCERI mediated Ca+2 mobilization; Scavenging of heme from plasma; Classical antibody-mediated complement activation; FCERI mediated MAPK activation; FCERI mediated NF-kB activation; CD22 mediated BCR regulation; Regulation of Complement cascade; Immunoregulatory interactions between a Lymphoid and a non-Lymphoid cell; Cell surface interactions at the vascular wall; FCGR activation; Regulation of …	ENSG00000211668.2			26	0	119.1	94.7	96.8	7.55	0.92	12.67	High	High	High	High	High	High	1
High	Master Protein	Q01650	large neutral amino acids transporter small subunit 1 [OS=Homo sapiens]	0.007	2.201	3	1	1	1	507	55	7.72	0	1	cell differentiation;cellular component movement;development;metabolic process;transport	cytoplasm;cytosol;membrane	protein binding;transporter activity	Pf00324, Pf13520	8140	SLC7A5	16	Tryptophan catabolism; Basigin interactions; Amino acid transport across the plasma membrane	ENSG00000103257.8	Central carbon metabolism in cancer; mTOR signaling pathway	Aryl Hydrocarbon Receptor Pathway	14	0							High	Not Found	High	Not Found	High	Not Found	1
High	Master Protein	P02787	Serotransferrin [OS=Homo sapiens]	0.007	2.197	2	1	1	1	698	77	7.12	0	1	cell organization and biogenesis;cellular homeostasis;metabolic process;regulation of biological process;response to stimulus;transport	cell surface;endosome;extracellular;membrane;organelle lumen	enzyme regulator activity;metal ion binding;protein binding;transporter activity	Pf00405, Pf12974	7018	TF	3	Platelet degranulation ; Post-translational protein phosphorylation; Regulation of Insulin-like Growth Factor (IGF) transport and uptake by Insulin-like Growth Factor Binding Proteins (IGFBPs); Cargo recognition for clathrin-mediated endocytosis; Transferrin endocytosis and recycling	ENSG00000091513.14	HIF-1 signaling pathway; Mineral absorption	Iron metabolism in placenta; Differentiation Pathway; Sudden Infant Death Syndrome (SIDS) Susceptibility Pathways	20	0	119.4	62.8	77.6				Not Found	High	Not Found	High	Not Found	High	1
High	Master Protein	A0A075B6I9	Immunoglobulin lambda variable 7-46 [OS=Homo sapiens]	0.007	2.189	8	1	2	1	117	12.5	7.2	0	1	response to stimulus	extracellular;membrane			28775	IGLV7-46	22		ENSG00000211649.3			0	0	196.3	72.5	78.4				High	High	High	High	High	High	1
High	Master Protein	P07477	Trypsin-1 [OS=Homo sapiens]	0.007	2.169	8	1	2	1	247	26.5	6.51	0	1	cell organization and biogenesis;metabolic process	extracellular	catalytic activity;metal ion binding	Pf00089	5644	PRSS1	7; CHR_HSCHR7_2_CTG6	Activation of Matrix Metalloproteinases; Cobalamin (Cbl, vitamin B12) transport and metabolism	ENSG00000274247.4; ENSG00000204983.13	Neuroactive ligand-receptor interaction; Protein digestion and absorption; Pancreatic secretion; Influenza A		11	0	122	95.1	104.9	13.37	2.6	13.25	High	High	High	High	High	High	1
High	Master Protein	O00560-1	Syntenin-1 [OS=Homo sapiens]	0.007	2.084	3	1	2	1	298	32.4	7.53	1.96	1	cell communication;cell organization and biogenesis;regulation of biological process;response to stimulus;transport	cytoplasm;cytoskeleton;cytosol;endoplasmic reticulum;extracellular;membrane;nucleus;organelle lumen	protein binding	Pf00595, Pf13180	6386	SDCBP	8	Ephrin signaling; Neutrophil degranulation; Neurofascin interactions	ENSG00000137575.11		Ectoderm Differentiation	10	0	67.4	41.9	60.2	58.68	28.91	8.65	High	High	High	High	High	High	1
High	Master Protein	P48740-1	Mannan-binding lectin serine protease 1 [OS=Homo sapiens]	0.007	2.072	2	1	2	1	699	79.2	5.49	2.2	1	defense response;metabolic process;regulation of biological process;response to stimulus;transport	cytosol;extracellular	catalytic activity;metal ion binding;protein binding	Pf00084, Pf00089, Pf00431, Pf07645, Pf12662, Pf14670	5648	MASP1	3	Ficolins bind to repetitive carbohydrate structures on the target cell surface; Scavenging by Class A Receptors	ENSG00000127241.16	Complement and coagulation cascades; Staphylococcus aureus infection	Complement Activation; Complement and Coagulation Cascades	14	0							High	High	High	High	High	High	1
High	Master Protein	P26006	Integrin alpha-3 [OS=Homo sapiens]	0.007	2.067	1	1	2	1	1051	116.5	6.77	0	1	cell differentiation;cell organization and biogenesis;cellular component movement;regulation of biological process;response to stimulus	cell surface;membrane	metal ion binding;protein binding	Pf01839, Pf08441, Pf13517	3675	ITGA3	17	Integrin cell surface interactions; Laminin interactions; Basigin interactions; MET activates PTK2 signaling	ENSG00000005884.17	Arrhythmogenic right ventricular cardiomyopathy (ARVC); Dilated cardiomyopathy; Hematopoietic cell lineage; Pathways in cancer; Focal adhesion; Regulation of actin cytoskeleton; Small cell lung cancer; ECM-receptor interaction; PI3K-Akt signaling pathway; Hypertrophic cardiomyopathy (HCM)	Integrin-mediated Cell Adhesion; Arrhythmogenic Right Ventricular Cardiomyopathy; Primary Focal Segmental Glomerulosclerosis FSGS; Focal Adhesion; Focal Adhesion-PI3K-Akt-mTOR-signaling pathway	26	0	58.7	31.3	46.1				High	High	High	High	High	High	1
High	Master Protein	P78509	Reelin [OS=Homo sapiens]	0.007	2.06	0	1	2	1	3460	388.1	5.88	0	1	cell differentiation;cell organization and biogenesis;cellular component movement;development;metabolic process;regulation of biological process;response to stimulus	cytoplasm;extracellular;membrane	catalytic activity;metal ion binding;protein binding	Pf02014, Pf07974	5649	RELN	7	Reelin signalling pathway	ENSG00000189056.13	Focal adhesion; ECM-receptor interaction; PI3K-Akt signaling pathway	Focal Adhesion; Focal Adhesion-PI3K-Akt-mTOR-signaling pathway	8	0	94.9	102.4	120				High	High	High	High	High	High	1
High	Master Protein	P08514-1	integrin alpha-IIb [OS=Homo sapiens]	0.007	2.056	2	1	1	1	1039	113.3	5.38	0	1	cell organization and biogenesis;regulation of biological process;response to stimulus;transport	cell surface;membrane	metal ion binding;protein binding	Pf00357, Pf01839, Pf08441, Pf13517	3674	ITGA2B	17	Integrin cell surface interactions; Signaling by BRAF and RAF fusions; Signal transduction by L1; RUNX1 regulates genes involved in megakaryocyte differentiation and platelet function; MAP2K and MAPK activation; GRB2:SOS provides linkage to MAPK signaling for Integrins ; Signaling by RAS mutants; Signaling by high-kinase activity BRAF mutants; Signaling by moderate kinase activity BRAF mutants; p…	ENSG00000005961.17	Arrhythmogenic right ventricular cardiomyopathy (ARVC); Dilated cardiomyopathy; Hematopoietic cell lineage; Rap1 signaling pathway; Pathways in cancer; Focal adhesion; Regulation of actin cytoskeleton; Small cell lung cancer; ECM-receptor interaction; PI3K-Akt signaling pathway; Hypertrophic cardiomyopathy (HCM); Platelet activation	Integrin-mediated Cell Adhesion; Arrhythmogenic Right Ventricular Cardiomyopathy; Focal Adhesion; Focal Adhesion-PI3K-Akt-mTOR-signaling pathway	54	0							High	Not Found	High	Not Found	High	Not Found	1
High	Master Protein	A0A075B6I0	immunoglobulin lambda variable 8-61 [OS=Homo sapiens]	0.007	2.04	7	1	2	1	122	12.8	4.55	0	1	response to stimulus	extracellular;membrane			28774	IGLV8-61	22		ENSG00000211638.2			0	0							High	High	High	High	High	High	1
High	Master Protein	P02452	Collagen alpha-1(I) chain [OS=Homo sapiens]	0.007	1.993	1	1	2	1	1464	138.9	5.8	0	1	cell communication;cell differentiation;cell organization and biogenesis;cellular component movement;coagulation;metabolic process;regulation of biological process;response to stimulus;transport	cytoplasm;endoplasmic reticulum;extracellular;Golgi;organelle lumen	metal ion binding;protein binding;structural molecule activity	Pf00093, Pf01391, Pf01410	1277	COL1A1	17	Collagen degradation; Integrin cell surface interactions; MET activates PTK2 signaling; Crosslinking of collagen fibrils; Anchoring fibril formation; Platelet Adhesion to exposed collagen; Scavenging by Class A Receptors; Syndecan interactions; GP1b-IX-V activation signalling; ECM proteoglycans; RUNX2 regulates osteoblast differentiation; Platelet Aggregation (Plug Formation); Immunoregulatory in…		Amoebiasis; Protein digestion and absorption; AGE-RAGE signaling pathway in diabetic complications; Focal adhesion; ECM-receptor interaction; PI3K-Akt signaling pathway; Platelet activation	Focal Adhesion; Osteoblast Signaling; Focal Adhesion-PI3K-Akt-mTOR-signaling pathway; miR-509-3p alteration of YAP1/ECM axis; Inflammatory Response Pathway; Senescence and Autophagy in Cancer	50	0	181.1	41.8	78.8				High	High	High	High	High	High	1
High	Master Protein	Q9P2B2	prostaglandin F2 receptor negative regulator [OS=Homo sapiens]	0.009	1.922	2	1	2	1	879	98.5	6.61	0	1	cell organization and biogenesis	cell surface;endoplasmic reticulum;Golgi;membrane	protein binding	Pf07679	5738	PTGFRN	1		ENSG00000134247.9			0	0							High	High	High	High	High	High	1
High	Master Protein	P15144	aminopeptidase N [OS=Homo sapiens]	0.009	1.919	1	1	2	1	967	109.5	5.48	0	1	cell communication;cell differentiation;development;metabolic process;regulation of biological process;response to stimulus;transport	membrane;nucleus	catalytic activity;metal ion binding;receptor activity	Pf01433, Pf10023, Pf11838, Pf13485	290	ANPEP	15	Metabolism of Angiotensinogen to Angiotensins; Neutrophil degranulation	ENSG00000166825.13	Hematopoietic cell lineage; Glutathione metabolism; Renin-angiotensin system; Metabolic pathways	Glutathione metabolism; Cardiac Progenitor Differentiation	12	0							High	High	High	High	High	High	1
High	Master Protein	P26022	Pentraxin-related protein PTX3 [OS=Homo sapiens]	0.009	1.919	3	1	1	1	381	41.9	5.01	2.29	1	defense response;regulation of biological process;response to stimulus;transport	extracellular;organelle lumen	protein binding	Pf00354, Pf02210, Pf13385	5806	PTX3	3	Neutrophil degranulation	ENSG00000163661.3		Lung fibrosis	4	0							Not Found	High	Not Found	High	Not Found	High	1
High	Master Protein	Q15758-1	Neutral amino acid transporter B(0) [OS=Homo sapiens]	0.009	1.867	4	1	1	1	541	56.6	5.48	0	1	transport	membrane	protein binding;receptor activity;transporter activity	Pf00375	6510	SLC1A5	19	Amino acid transport across the plasma membrane	ENSG00000105281.12	Central carbon metabolism in cancer; Protein digestion and absorption	TYROBP Causal Network	7	0							Not Found	Not Found	Not Found	High	Not Found	High	1
High	Master Protein	P07737	profilin-1 [OS=Homo sapiens]	0.009	1.854	10	1	2	1	140	15	8.27	0	1	cell organization and biogenesis;regulation of biological process;response to stimulus	cytoplasm;cytoskeleton;cytosol;membrane;nucleus	enzyme regulator activity;nucleotide binding;protein binding;RNA binding	Pf00235	5216	PFN1	17	Platelet degranulation ; Signaling by ROBO receptors; RHO GTPases Activate Formins; PCP/CE pathway	ENSG00000108518.7	Rap1 signaling pathway; Salmonella infection; Regulation of actin cytoskeleton; Shigellosis	Association Between Physico-Chemical Features and Toxicity Associated Pathways; VEGFA-VEGFR2 Signaling Pathway; Regulation of Actin Cytoskeleton; G13 Signaling Pathway	22	0							High	High	High	High	High	High	1
High	Master Protein	P06756	Integrin alpha-V [OS=Homo sapiens]	0.009	1.809	2	1	1	1	1048	116	5.68	0	1	cell differentiation;cell growth;cell organization and biogenesis;cellular component movement;cellular homeostasis;metabolic process;regulation of biological process;response to stimulus;transport	cell surface;cytosol;membrane	metal ion binding;protein binding;receptor activity;signal transducer activity;transporter activity	Pf01839, Pf08441, Pf13517	3685	ITGAV	2	Integrin cell surface interactions; Signal transduction by L1; PECAM1 interactions; Cross-presentation of particulate exogenous antigens (phagosomes); VEGFA-VEGFR2 Pathway; Molecules associated with elastic fibres; Syndecan interactions; ECM proteoglycans; Laminin interactions; Neutrophil degranulation	ENSG00000138448.11	Arrhythmogenic right ventricular cardiomyopathy (ARVC); Dilated cardiomyopathy; Cell adhesion molecules (CAMs); Pathways in cancer; Thyroid hormone signaling pathway; Phagosome; Focal adhesion; Proteoglycans in cancer; Regulation of actin cytoskeleton; Small cell lung cancer; ECM-receptor interaction; PI3K-Akt signaling pathway; Hypertrophic cardiomyopathy (HCM)	Osteopontin Signaling; Integrin-mediated Cell Adhesion; Arrhythmogenic Right Ventricular Cardiomyopathy; Primary Focal Segmental Glomerulosclerosis FSGS; Focal Adhesion; Osteoblast Signaling; MFAP5-mediated ovarian cancer cell motility and invasiveness; VEGFA-VEGFR2 Signaling Pathway; Focal Adhesion-PI3K-Akt-mTOR-signaling pathway	48	0							Not Found	High	Not Found	High	Not Found	High	1
High	Master Protein	P11226	Mannose-binding protein C [OS=Homo sapiens]	0.009	1.798	5	1	2	1	248	26.1	5.49	0	1	defense response;metabolic process;regulation of biological process;response to stimulus	cell surface;extracellular	catalytic activity;metal ion binding;protein binding	Pf00059	4153	MBL2	10	Lectin pathway of complement activation	ENSG00000165471.6	Phagosome; Complement and coagulation cascades; Staphylococcus aureus infection	Regulation of toll-like receptor signaling pathway	10	0	138.6	73.8	78.9	2.21	8.41	3.78	High	High	High	High	High	High	1
Medium	Master Protein	Q8N9S9	Sorting nexin-31 [OS=Homo sapiens]	0.011	1.764	5	1	2	1	440	50.8	7.01	0	1	transport	endosome	protein binding	Pf00787	169166	SNX31	8		ENSG00000174226.8			0	0							High	High	High	High	High	High	1
Medium	Master Protein	P35579-1	Myosin-9 [OS=Homo sapiens]	0.015	1.724	1	1	2	1	1960	226.4	5.6	0	1	cell differentiation;cell organization and biogenesis;cellular component movement;metabolic process;regulation of biological process;response to stimulus;transport	cytoplasm;cytoskeleton;cytosol;extracellular;membrane;nucleus	catalytic activity;motor activity;nucleotide binding;protein binding;RNA binding;transporter activity	Pf00063, Pf01442, Pf01496, Pf01576, Pf01765, Pf02736, Pf03962, Pf04111, Pf04156, Pf05911, Pf06637, Pf07888, Pf09731, Pf11068, Pf11559, Pf12128, Pf13094	4627	MYH9	22	RHO GTPases activate PAKs; EPHA-mediated growth cone collapse; RHO GTPases Activate ROCKs; Sema4D induced cell migration and growth-cone collapse; Regulation of actin dynamics for phagocytic cup formation; RHO GTPases activate CIT; RHO GTPases activate PKNs	ENSG00000100345.20	Tight junction; Salmonella infection; Regulation of actin cytoskeleton	Primary Focal Segmental Glomerulosclerosis FSGS; VEGFA-VEGFR2 Signaling Pathway	23	0	88.4	45.2	61.7				High	High	High	High	High	High	1
Medium	Master Protein	P33981	Dual specificity protein kinase TTK [OS=Homo sapiens]	0.015	1.714	1	1	1	1	857	97	8.16	2.12	1	cell organization and biogenesis;metabolic process;regulation of biological process	chromosome;cytoplasm;membrane	catalytic activity;nucleotide binding;protein binding	Pf00069, Pf07714, Pf14531	7272	TTK	6		ENSG00000112742.9	Cell cycle	Retinoblastoma (RB) in Cancer	2	0	58.1	124.5	180.3				Not Found	High	Not Found	High	Not Found	High	1
Medium	Master Protein	P11021	78 kDa glucose-regulated protein [OS=Homo sapiens]	0.015	1.605	2	1	1	1	654	72.3	5.16	0	1	cell communication;cell death;cell differentiation;cell organization and biogenesis;metabolic process;regulation of biological process;response to stimulus;transport	cell surface;cytoplasm;endoplasmic reticulum;membrane;mitochondrion;nucleus;organelle lumen	catalytic activity;metal ion binding;nucleotide binding;protein binding	Pf00012, Pf01968, Pf06723	3309	HSPA5	9	Platelet degranulation ; PERK regulates gene expression; ATF6 (ATF6-alpha) activates chaperone genes; Antigen Presentation: Folding, assembly and peptide loading of class I MHC; Regulation of HSF1-mediated heat shock response; IRE1alpha activates chaperones	ENSG00000044574.7	Prion diseases; Protein export; Protein processing in endoplasmic reticulum; Thyroid hormone synthesis; Antigen processing and presentation	Parkin-Ubiquitin Proteasomal System pathway; Apoptosis-related network due to altered Notch3 in ovarian cancer; Photodynamic therapy-induced unfolded protein response; MAPK Signaling Pathway	27	0							High	Not Found	High	Not Found	High	Not Found	1
Medium	Master Protein	Q99570	Phosphoinositide 3-kinase regulatory subunit 4 [OS=Homo sapiens]	0.015	1.551	1	1	2	1	1358	153	7.17	0	1	cell communication;cell organization and biogenesis;metabolic process;regulation of biological process;response to stimulus;transport	cytoskeleton;cytosol;endosome;membrane;vacuole	catalytic activity;nucleotide binding;protein binding	Pf00069, Pf00400	30849	PIK3R4	3	PI3K Cascade; Toll Like Receptor 9 (TLR9) Cascade; Interleukin-7 signaling; RHO GTPases Activate NADPH Oxidases; Synthesis of PIPs at the Golgi membrane; Synthesis of PIPs at the early endosome membrane; Synthesis of PIPs at the late endosome membrane; Macroautophagy	ENSG00000196455.7	Autophagy	Focal Adhesion; Angiopoietin Like Protein 8 Regulatory Pathway; Focal Adhesion-PI3K-Akt-mTOR-signaling pathway; Insulin Signaling; Regulation of Actin Cytoskeleton; DNA Damage Response (only ATM dependent)	35	0							High	Not Found	High	Not Found	High	Not Found	1
Medium	Master Protein	P09758	Tumor-associated calcium signal transducer 2 [OS=Homo sapiens]	0.019	1.539	5	1	2	1	323	35.7	8.87	0	1	cell proliferation;regulation of biological process;response to stimulus	cytosol;membrane;nucleus	protein binding;receptor activity	Pf00086	4070	TACSTD2	1		ENSG00000184292.6			0	0	115.1	51.6	61.1	20.14	3.07	0.87	High	High	High	High	High	High	1
Medium	Master Protein	P42704	Leucine-rich PPR motif-containing protein, mitochondrial [OS=Homo sapiens]	0.019	1.528	1	1	2	1	1394	157.8	6.13	0	1	cellular component movement;metabolic process;regulation of biological process;transport	chromosome;cytoplasm;cytoskeleton;membrane;mitochondrion;nucleus	catalytic activity;DNA binding;protein binding;RNA binding	Pf12854, Pf13041, Pf13812	10128	LRPPRC	2	TP53 Regulates Metabolic Genes; Respiratory electron transport	ENSG00000138095.18			9	0	105.9	90.8	136.2	18.49	23.3	10.17	High	High	High	High	High	High	1
Medium	Master Protein	Q8NCX0	Coiled-coil domain-containing protein 150 [OS=Homo sapiens]	0.019	1.473	1	1	1	1	1101	128.7	7.02	0	1	regulation of biological process		catalytic activity;motor activity;protein binding	Pf01576, Pf02463, Pf03961, Pf05557, Pf09726, Pf10186, Pf12128	284992	CCDC150	2		ENSG00000144395.17			0	0							Not Found	High	Not Found	High	Not Found	High	1
Medium	Master Protein	P07355	Annexin A2 [OS=Homo sapiens]	0.019	1.455	4	1	1	1	339	38.6	7.75	0	1	cell organization and biogenesis;metabolic process;regulation of biological process;response to stimulus;transport	cell surface;cytoplasm;cytosol;endoplasmic reticulum;endosome;extracellular;membrane;nucleus;organelle lumen	enzyme regulator activity;metal ion binding;protein binding;RNA binding	Pf00191	302	ANXA2	15	Dissolution of Fibrin Clot; Gene and protein expression by JAK-STAT signaling after Interleukin-12 stimulation; Smooth Muscle Contraction; Neutrophil degranulation; Interleukin-12 family signaling	ENSG00000182718.16		Prostaglandin Synthesis and Regulation	12	0							Not Found	High	Not Found	High	Not Found	High	1
Medium	Master Protein	B2RTY4	unconventional myosin-IXa [OS=Homo sapiens]	0.033	1.427	0	1	2	1	2548	292.5	8.88	1.64	1	cell differentiation;cell organization and biogenesis;regulation of biological process;response to stimulus	cytosol;membrane	catalytic activity;enzyme regulator activity;metal ion binding;motor activity;nucleotide binding;protein binding	Pf00063, Pf00130, Pf00620, Pf00788	4649	MYO9A	15	Rho GTPase cycle	ENSG00000066933.15			3	0	104.5	74.9	121.5				High	Not Found	High	Not Found	High	Not Found	1
Medium	Master Protein	P49913	cathelicidin antimicrobial peptide [OS=Homo sapiens]	0.033	1.421	5	1	2	1	170	19.3	9.41	0	1	defense response;regulation of biological process;response to stimulus;transport	extracellular;organelle lumen	protein binding	Pf00666, Pf12153	820	CAMP	3	Antimicrobial peptides; Neutrophil degranulation		NOD-like receptor signaling pathway; Tuberculosis; Salivary secretion	Sterol Regulatory Element-Binding Proteins (SREBP) signalling	8	0	115.3	34.7	110.8	1.93	5.29	0.89	High	High	High	High	High	High	1
Medium	Master Protein	Q9Y4F5	Centrosomal protein of 170 kDa protein B [OS=Homo sapiens]	0.033	1.416	1	1	1	1	1589	171.6	6.84	0	1		cytoplasm;cytoskeleton	protein binding	Pf00498, Pf15308	283638	CEP170B; KIAA0284	14					0	0	108.8	79.5	67.2				High	Not Found	High	Not Found	High	Not Found	1
Medium	Master Protein	P25705-1	ATP synthase subunit alpha, mitochondrial [OS=Homo sapiens]	0.034	1.364	2	1	1	1	553	59.7	9.13	0	1	cell organization and biogenesis;metabolic process;regulation of biological process;transport	membrane;mitochondrion;organelle lumen	catalytic activity;nucleotide binding;protein binding;RNA binding;transporter activity	Pf00006, Pf00306, Pf02663, Pf02874, Pf05943	498	ATP5A1	18	Cristae formation; Mitochondrial protein import; Formation of ATP by chemiosmotic coupling; Metabolism of proteins	ENSG00000152234.15	Huntington's disease; Parkinson's disease; Alzheimer's disease; Oxidative phosphorylation; Metabolic pathways	Electron Transport Chain; Oxidative phosphorylation	16	0							High	Not Found	High	Not Found	High	Not Found	1
Medium	Master Protein	P01833	Polymeric immunoglobulin receptor [OS=Homo sapiens]	0.034	1.353	2	1	1	1	764	83.2	5.74	0	1	cell organization and biogenesis;regulation of biological process;response to stimulus;transport	extracellular;membrane	receptor activity;signal transducer activity		5284	PIGR	1	Neutrophil degranulation	ENSG00000162896.5	Intestinal immune network for IgA production		4	0							Not Found	High	Not Found	High	Not Found	High	1
Medium	Master Protein	Q99459	Cell division cycle 5-like protein [OS=Homo sapiens]	0.034	1.351	1	1	3	1	802	92.2	8.18	1.84	1	cell differentiation;cell organization and biogenesis;metabolic process;regulation of biological process;response to stimulus	cytoplasm;membrane;nucleus;spliceosomal complex	DNA binding;protein binding;RNA binding	Pf00249, Pf11831, Pf13921	988	CDC5L	6	mRNA Splicing - Major Pathway	ENSG00000096401.7	Spliceosome		5	0	141.4	73.4	124.8	4.87	3.79	5.07	High	High	High	High	High	High	1
Medium	Master Protein	P02730	Band 3 anion transport protein [OS=Homo sapiens]	0.034	1.341	2	1	1	1	911	101.7	5.19	0	1	cellular homeostasis;transport	cytoskeleton;membrane	protein binding;transporter activity	Pf00955, Pf07565	6521	SLC4A1	17	Bicarbonate transporters; Erythrocytes take up carbon dioxide and release oxygen; Erythrocytes take up oxygen and release carbon dioxide; Defective SLC4A1 causes hereditary spherocytosis type 4 (HSP4), distal renal tubular acidosis (dRTA) and dRTA with hemolytic anemia (dRTA-HA)	ENSG00000004939.13	Collecting duct acid secretion		12	0							Not Found	High	Not Found	High	Not Found	High	1
Medium	Master Protein	P18428	lipopolysaccharide-binding protein [OS=Homo sapiens]	0.046	1.306	5	1	1	1	481	53.4	6.7	0	1	cellular component movement;defense response;regulation of biological process;response to stimulus;transport	cell surface;extracellular;membrane	protein binding	Pf01273, Pf02886	3929	LBP	20	Transfer of LPS from LBP carrier to CD14; Interleukin-4 and 13 signaling; Regulation of TLR by endogenous ligand	ENSG00000129988.5	NF-kappa B signaling pathway; Tuberculosis; Salmonella infection; Toll-like receptor signaling pathway	Regulation of toll-like receptor signaling pathway; Toll-like receptor signaling pathway	15	0							Not Found	High	Not Found	Not Found	Not Found	High	1
Medium	Master Protein	P60660	Myosin light polypeptide 6 [OS=Homo sapiens]	0.045	1.254	9	1	2	1	151	16.9	4.65	0	1	cellular component movement	cytosol;membrane	catalytic activity;metal ion binding;motor activity;protein binding;structural molecule activity	Pf00036, Pf13405, Pf13499	4637	MYL6	12	RHO GTPases activate PAKs; EPHA-mediated growth cone collapse; RHO GTPases Activate ROCKs; Sema4D induced cell migration and growth-cone collapse; Smooth Muscle Contraction; RHO GTPases activate CIT; RHO GTPases activate PKNs	ENSG00000092841.18	Vascular smooth muscle contraction; Oxytocin signaling pathway	Focal Adhesion	19	0							High	Not Found	High	Not Found	High	Not Found	1
Medium	Master Protein	P13804-1	Electron transfer flavoprotein subunit alpha, mitochondrial [OS=Homo sapiens]	0.045	1.247	6	1	2	1	333	35.1	8.38	0	1	metabolic process;transport	mitochondrion;organelle lumen	catalytic activity;nucleotide binding;protein binding	Pf00766, Pf01012	2108	ETFA	15	Respiratory electron transport	ENSG00000140374.15			4	0							High	High	High	Not Found	High	High	1
Medium	Master Protein	P25685	dnaJ homolog subfamily B member 1 [OS=Homo sapiens]	0.045	1.247	3	1	1	1	340	38	8.63	0	1	cell communication;cell organization and biogenesis;cellular homeostasis;coagulation;metabolic process;regulation of biological process;response to stimulus	cytoplasm;cytosol;membrane;mitochondrion;nucleus	catalytic activity;enzyme regulator activity;metal ion binding;nucleotide binding;protein binding	Pf00226, Pf01556	3337	DNAJB1	19	MAPK6/MAPK4 signaling; Attenuation phase; HSP90 chaperone cycle for steroid hormone receptors (SHR); Regulation of HSF1-mediated heat shock response	ENSG00000132002.7	Protein processing in endoplasmic reticulum; Influenza A	NRF2 pathway	13	0							High	Not Found	High	Not Found	High	Not Found	1
Medium	Master Protein	Q92624	Amyloid protein-binding protein 2 [OS=Homo sapiens]	0.045	1.243	4	1	1	1	585	66.8	6.9	0	1	transport	cytoplasm;cytoskeleton;membrane;nucleus	catalytic activity;motor activity;protein binding	Pf13374, Pf13424	10513	APPBP2	17		ENSG00000062725.9			0	0							Not Found	High	Not Found	High	Not Found	Not Found	1
Medium	Master Protein	P02745	Complement C1q subcomponent subunit A [OS=Homo sapiens]	0.049	1.22	9	1	1	1	245	26	9.11	0	1	cell communication;defense response;metabolic process;regulation of biological process;response to stimulus	extracellular;membrane	catalytic activity;protein binding	Pf00229, Pf00386, Pf01391	712	C1QA	1	Regulation of Complement cascade; Classical antibody-mediated complement activation	ENSG00000173372.16	Chagas disease (American trypanosomiasis); Prion diseases; Pertussis; Complement and coagulation cascades; Systemic lupus erythematosus; Staphylococcus aureus infection	Allograft Rejection; Microglia Pathogen Phagocytosis Pathway; Oxidative Damage; Complement Activation; Complement and Coagulation Cascades	18	0							Not Found	High	Not Found	High	Not Found	High	1
Medium	Master Protein	P04899-1	guanine nucleotide-binding protein G(i) subunit alpha-2 [OS=Homo sapiens]	0.048	1.218	4	1	1	1	355	40.4	5.54	0	1	cell division;cell proliferation;metabolic process;regulation of biological process;response to stimulus	cytoplasm;cytoskeleton;cytosol;membrane;nucleus	catalytic activity;metal ion binding;nucleotide binding;protein binding;signal transducer activity	Pf00025, Pf00503	2771	GNAI2	3	G alpha (z) signalling events; Cooperation of PDCL (PhLP1) and TRiC/CCT in G-protein beta folding; G alpha (s) signalling events; PLC beta mediated events; ADP signalling through P2Y purinoceptor 12; Adrenaline,noradrenaline inhibits insulin secretion; Adenylate cyclase inhibitory pathway; G-protein activation	ENSG00000114353.16	Dopaminergic synapse; Chagas disease (American trypanosomiasis); Serotonergic synapse; Tight junction; Glutamatergic synapse; cGMP-PKG signaling pathway; Renin secretion; Rap1 signaling pathway; Progesterone-mediated oocyte maturation; Oxytocin signaling pathway; Circadian entrainment; Morphine addiction; Pathways in cancer; Gap junction; Adrenergic signaling in cardiomyocytes; Pertussis; Toxopla…	Human Thyroid Stimulating Hormone (TSH) signaling pathway; Corticotropin-releasing hormone signaling pathway; Signal Transduction of S1P Receptor; G Protein Signaling Pathways; Chemokine signaling pathway; Calcium Regulation in the Cardiac Cell	70	0							Not Found	High	Not Found	High	Not Found	High	1
Medium	Master Protein	Q6VAB6-1	Kinase suppressor of Ras 2 [OS=Homo sapiens]	0.048	1.191	1	1	1	1	950	107.6	8.69	0	1	metabolic process;regulation of biological process;response to stimulus	cytoplasm;cytosol;membrane	catalytic activity;metal ion binding;nucleotide binding;protein binding;signal transducer activity	Pf00069, Pf07714, Pf13543	283455	KSR2	12	Paradoxical activation of RAF signaling by kinase inactive BRAF; Signaling by BRAF and RAF fusions; MAP2K and MAPK activation; Signaling by RAS mutants; Signaling by high-kinase activity BRAF mutants; Signaling by moderate kinase activity BRAF mutants; Interleukin-20 family signaling	ENSG00000171435.13	Ras signaling pathway	TNF alpha Signaling Pathway	19	0							High	Not Found	High	Not Found	High	Not Found	1
Medium	Master Protein	P52565-1	rho GDP-dissociation inhibitor 1 [OS=Homo sapiens]	0.047	1.161	7	1	2	1	204	23.2	5.11	0	1	cellular component movement;regulation of biological process;response to stimulus	cytoplasm;cytoskeleton;cytosol	enzyme regulator activity;protein binding	Pf02115	396	ARHGDIA	17	Signalling by NGF; Axonal growth inhibition (RHOA activation); Axonal growth stimulation; Rho GTPase cycle	ENSG00000141522.11	Neurotrophin signaling pathway; Vasopressin-regulated water reabsorption		11	0							High	High	High	High	High	High	1
Medium	Master Protein	P15941	mucin-1 [OS=Homo sapiens]	0.047	1.145	1	1	2	1	1255	122	7.47	0	1	metabolic process;regulation of biological process;response to stimulus	cytoplasm;extracellular;membrane;nucleus;organelle lumen	DNA binding;protein binding	Pf01390, Pf05109, Pf09770, Pf15449	4582	MUC1	1	Defective C1GALT1C1 causes Tn polyagglutination syndrome (TNPS); Defective GALNT3 causes familial hyperphosphatemic tumoral calcinosis (HFTC); Dectin-2 family; Defective GALNT12 causes colorectal cancer 1 (CRCS1); Termination of O-glycan biosynthesis; Interleukin-4 and 13 signaling				18	0							High	High	High	High	High	High	1
Medium	Master Protein	Q7RTT6	Putative protein SSX6 [OS=Homo sapiens]	0.046	1.126	9	1	1	1	188	21.7	9.28	0	1	metabolic process;regulation of biological process	nucleus		Pf09514	280657	SSX6	X					0	0							Not Found	High	Not Found	High	Not Found	High	1
Low	Master Protein	Q8TAF3-2	Isoform 2 of WD repeat-containing protein 48 [OS=Homo sapiens]	0.051	1.123	16	1	1	1	121	13.9	6.54	0	1	metabolic process;regulation of biological process;response to stimulus	endosome;nucleus;vacuole	catalytic activity;protein binding	Pf11816	57599	WDR48	3					0	0							High	Not Found	High	Not Found	High	Not Found	1	Methylthio [C85]
Low	Master Protein	Q96Q89-4	Isoform 4 of Kinesin-like protein KIF20B [OS=Homo sapiens]	0.051	1.121	1	1	1	1	1722	199.7	5.24	0	1	cell division;cell organization and biogenesis;cellular component movement;regulation of biological process	cytoplasm;cytosol;nucleus	catalytic activity;motor activity;nucleotide binding;protein binding	Pf00225, Pf01576, Pf02463, Pf02994, Pf03961, Pf07851, Pf09726	9585	KIF20B	10				Gastric Cancer Network 1	1	0							High	Not Found	High	Not Found	High	Not Found	1

## Sheet: Exclude 2_q>0.05
Protein FDR Confidence: Combined	Accession	Description	114-tag NO NODES	117-tag NODAL DISEASE	118-tag Healthy controls
Low	Q8TAF3-2	Isoform 2 of WD repeat-containing protein 48
Low	Q96Q89-4	Isoform 4 of Kinesin-like protein KIF20B

## Sheet: Exclude 69_missing data
Accession	Description	114-tag NO NODES	117-tag NODAL DISEASE	118-tag Healthy controls
P02042	Hemoglobin subunit delta
P0C0L5	Complement C4-B
P02533	Keratin, type I cytoskeletal 14
A0A0C4DH25	immunoglobulin kappa variable 3D-20
Q562R1	Beta-actin-like protein 2
P02760	Protein AMBP
P07942	Laminin subunit beta-1
A0A075B6S5	immunoglobulin kappa variable 1-27
Q16787-2	Laminin subunit alpha-3
P02766	Transthyretin
P07437	tubulin beta chain
Q8NI99	Angiopoietin-related protein 6
P19827-1	Inter-alpha-trypsin inhibitor heavy chain H1
P01594	Immunoglobulin kappa variable 1-33
P01743	immunoglobulin heavy variable 1-46
Q9BWP8	Collectin-11
Q13751	Laminin subunit beta-3
A0A0C4DH72	immunoglobulin kappa variable 1-6
P80748	Immunoglobulin lambda variable 3-21
P62805	histone H4
P04430	Immunoglobulin kappa variable 1-16
P51149	ras-related protein Rab-7a
P13726-1	tissue factor
Q71U36	tubulin alpha-1A chain
A0A0C4DH68	immunoglobulin kappa variable 2-24
P62158	Calmodulin
A0A0B4J1V0	Immunoglobulin heavy variable 3-15
P24043	Laminin subunit alpha-2
P0DMV8	heat shock 70 kDa protein 1A
Q9HCY8	protein S100-A14
P06733-1	alpha-enolase
P22314	Ubiquitin-like modifier-activating enzyme 1
P32248	C-C chemokine receptor type 7
P01019	Angiotensinogen
Q99436	Proteasome subunit beta type-7
P31431-1	syndecan-4
P01011-1	Alpha-1-antichymotrypsin
P09871	Complement C1s subcomponent
P05787	Keratin, type II cytoskeletal 8
Q01650	large neutral amino acids transporter small subunit 1
P48740-1	Mannan-binding lectin serine protease 1
P08514-1	integrin alpha-IIb
A0A075B6I0	immunoglobulin lambda variable 8-61
Q9P2B2	prostaglandin F2 receptor negative regulator
P15144	aminopeptidase N
P26022	Pentraxin-related protein PTX3
Q15758-1	Neutral amino acid transporter B(0)
P07737	profilin-1
P06756	Integrin alpha-V
Q8N9S9	Sorting nexin-31
P11021	78 kDa glucose-regulated protein
Q99570	Phosphoinositide 3-kinase regulatory subunit 4
Q8NCX0	Coiled-coil domain-containing protein 150
P07355	Annexin A2
P25705-1	ATP synthase subunit alpha, mitochondrial
P01833	Polymeric immunoglobulin receptor
P02730	Band 3 anion transport protein
P60660	Myosin light polypeptide 6
P13804-1	Electron transfer flavoprotein subunit alpha, mitochondrial
P25685	dnaJ homolog subfamily B member 1
Q92624	Amyloid protein-binding protein 2
P18428	lipopolysaccharide-binding protein
Q7RTT6	Putative protein SSX6
P52565-1	rho GDP-dissociation inhibitor 1
P15941	mucin-1
P04899-1	guanine nucleotide-binding protein G(i) subunit alpha-2
Q6VAB6-1	Kinase suppressor of Ras 2
P02745	Complement C1q subcomponent subunit A
P05023	Sodium/potassium-transporting ATPase subunit alpha-1

## Sheet: Exclude 59_plasma proteins
Accession	Description	114-tag NO NODES	117-tag NODAL DISEASE	118-tag Healthy controls
P01009-1	alpha-1-antitrypsin	79.1	77.8	82.9
P01023	alpha-2-macroglobulin	109	94.8	77.1
P02647	Apolipoprotein A-I	100.8	73.2	103.1
P02652	Apolipoprotein A-II	126.3	69.4	75.6
P06727	Apolipoprotein A-IV	185.2	53.6	87.3
P04114	apolipoprotein B-100	84.7	104.5	121.9
P02654	Apolipoprotein C-I	111.1	100	83.4
P02655	Apolipoprotein C-II	126.1	102.9	90.1
P02656	Apolipoprotein C-III	102	88.2	94.7
P55056	Apolipoprotein C-IV	113.8	108.5	105.1
P05090	apolipoprotein D	91.2	82.7	85.8
P02649	Apolipoprotein E	124.3	78.6	117.5
Q13790	Apolipoprotein F	102	93.8	131.8
O14791	Apolipoprotein L1	128.8	68.1	91.2
O95445-1	apolipoprotein M	108.9	88.9	114.3
P08519	apolipoprotein(a)	93.6	71.9	94.3
P02671-1	Fibrinogen alpha chain	108.8	134.4	63.3
P02675	Fibrinogen beta chain	114.7	136.9	73.1
P02679	Fibrinogen gamma chain	95.3	146.3	70.2
P00738	Haptoglobin	95.6	133.4	49.6
P00739-1	Haptoglobin-related protein	104.7	87.2	115
Q9Y6R7	IgGFc-binding protein	108.1	107.2	102.9
P0DOX2	Immunoglobulin alpha-2 heavy chain	96.9	129.4	108.4
P01876	immunoglobulin heavy constant alpha 1	96.5	126.4	129.9
P01857	Immunoglobulin heavy constant gamma 1	127.2	80.6	74.9
P01859	Immunoglobulin heavy constant gamma 2	143.4	46.4	79.5
P01871	immunoglobulin heavy constant mu	82.7	93.5	135.1
A0A0C4DH31	Immunoglobulin heavy variable 1-18	130.7	93.9	78.2
A0A0C4DH29	Immunoglobulin heavy variable 1-3	157.9	61.1	42.9
P01768	Immunoglobulin heavy variable 3-30	116.2	96.6	130.8
P0DP04	Immunoglobulin heavy variable 3-43D	137.8	82.7	109.6
P06331	immunoglobulin heavy variable 4-34	112.4	86.8	133.1
A0A0C4DH38	immunoglobulin heavy variable 5-51	109.1	95.6	94.8
P01591	Immunoglobulin J chain	164.2	79.5	106.7
P01834	immunoglobulin kappa constant	94.4	114	160.5
P0DOX7	immunoglobulin kappa light chain	91.8	104	140.8
P01602	Immunoglobulin kappa variable 1-5	121.4	69.3	101.2
P01601	Immunoglobulin kappa variable 1D-16	181.3	65.1	95.1
P06310	Immunoglobulin kappa variable 2-30	106.7	93.4	150.3
P01614	Immunoglobulin kappa variable 2D-40	142.9	78.9	117.9
P04433	Immunoglobulin kappa variable 3-11	106	84.9	131.2
P01624	Immunoglobulin kappa variable 3-15	141.2	67.4	137.4
P01619	Immunoglobulin kappa variable 3-20	139.2	82	126
P06312	immunoglobulin kappa variable 4-1	143.8	62.3	93.3
P0DOY2	immunoglobulin lambda constant 2	79.6	105.5	143.2
P01700	Immunoglobulin lambda variable 1-47	136.2	95.4	116.6
P01706	Immunoglobulin lambda variable 2-11	119.1	94.7	96.8
A0A075B6J9	immunoglobulin lambda variable 2-18	156.3	50.1	84.1
P01709	Immunoglobulin lambda variable 2-8	162.5	70.7	100
A0A075B6I9	Immunoglobulin lambda variable 7-46	196.3	72.5	78.4
B9A064-1	Immunoglobulin lambda-like polypeptide 5	94.4	90.1	125
Q969P0	Immunoglobulin superfamily member 8	78.8	82.6	108.6
P13645	Keratin, type I cytoskeletal 10	136.5	71.6	72.7
P35527	Keratin, type I cytoskeletal 9	99.4	72.8	85.6
P04264	Keratin, type II cytoskeletal 1	146.2	61.5	60.4
P02787	Serotransferrin	119.4	62.8	77.6
P02768-1	Serum albumin	83.8	50.2	60.4
P69905	Hemoglobin subunit alpha	92.5	71.6	70.6
P68871	Hemoglobin subunit beta	117.8	89.1	74.6

## Sheet: Exclude 1_trypsin
Accession	Description	114-tag NO NODES	117-tag NODAL DISEASE	118-tag Healthy controls
P07477	Trypsin-1	122	95.1	104.9

## Sheet: Shortlist of candidates (n=77)
Accession	Description	114-tag NO NODES	117-tag NODAL DISEASE	118-tag Healthy controls	FC in NODAL disease relative to no nodes	FC in NO-NODAL disease relative to HC	FC in NODAL disease relative to HC
P02746	Complement C1q subcomponent subunit B	327.9	40.3	58.2	0.122903	5.63402	0.69244
P68104	Elongation factor 1-alpha 1	137.9	34.1	40	0.247281	3.4475	0.8525
P12111	Collagen alpha-3(VI) chain	196.7	54.7	74	0.278088	2.65811	0.739189
P60709	Actin, cytoplasmic 1	110.3	30.7	45.1	0.278332	2.44568	0.68071
P02452	Collagen alpha-1(I) chain	181.1	41.8	78.8	0.230812	2.29822	0.530457
P02748	complement component C9	168.8	75.1	75.8	0.444905	2.22691	0.990765
P27169	Serum paraoxonase/arylesterase 1	178.9	75	80.5	0.419229	2.22236	0.931677
Q16778	Histone H2B type 2-E	85.7	21.6	41.4	0.252042	2.07005	0.521739
P02747	Complement C1q subcomponent subunit C	206.1	75.1	100.6	0.364386	2.04871	0.746521
P0DJI9	Serum amyloid A-2 protein	149.3	46.3	74.7	0.310114	1.99866	0.619813
Q16777	Histone H2A type 2-C	83	26.3	42.9	0.316867	1.93473	0.613054
P06396	Gelsolin	142.3	67.1	73.6	0.471539	1.93342	0.911685
A1L4H1-1	Soluble scavenger receptor cysteine-rich domain-containing protein SSC5D	154.3	66.1	79.9	0.428386	1.93116	0.827284
P35542	Serum amyloid A-4 protein	164.6	72.5	87	0.440462	1.89195	0.833333
P09758	Tumor-associated calcium signal transducer 2	115.1	51.6	61.1	0.448306	1.8838	0.844517
P01116	GTPase KRas	93.7	51.3	51.1	0.547492	1.83366	1.00391
P11226	Mannose-binding protein C	138.6	73.8	78.9	0.532468	1.75665	0.935361
P10720	Platelet factor 4 variant	177.2	54.1	103.9	0.305305	1.70549	0.520693
Q15485-1	Ficolin-2	120.3	85.6	73.1	0.711554	1.64569	1.171
P04350	Tubulin beta-4A chain	109.7	36.2	66.9	0.329991	1.63976	0.541106
Q9Y4F5	Centrosomal protein of 170 kDa protein B	108.8	79.5	67.2	0.730699	1.61905	1.18304
P11047	Laminin subunit gamma-1	90.6	41.1	56.7	0.453642	1.59788	0.724868
P04275	Von Willebrand factor	105	69.5	66	0.661905	1.59091	1.05303
P18827	syndecan-1	85.5	78.2	53.8	0.91462	1.58922	1.45353
P62937	peptidyl-prolyl cis-trans isomerase A	80.3	50.8	50.7	0.632628	1.58383	1.00197
P02751	fibronectin	109.8	86.8	71.6	0.790528	1.53352	1.21229
O15230	Laminin subunit alpha-5	95.3	47.5	62.9	0.498426	1.5151	0.755167
P55268	laminin subunit beta-2	79.3	38.8	53.4	0.489281	1.48502	0.726592
P27105	erythrocyte band 7 integral membrane protein	78.5	62.5	54	0.796178	1.4537	1.15741
P16070	CD44 antigen	98	45.8	68.2	0.467347	1.43695	0.671554
P35579-1	Myosin-9	88.4	45.2	61.7	0.511312	1.43274	0.732577
O00468	Agrin	69.6	32.5	50.7	0.466954	1.37278	0.641026
P13639	Elongation factor 2	94.2	71.2	68.8	0.755839	1.36919	1.03488
P11142-1	Heat shock cognate 71 kDa protein	88.6	66	66.9	0.744921	1.32436	0.986547
P04406-1	glyceraldehyde-3-phosphate dehydrogenase	73	57	55.3	0.780822	1.32007	1.03074
P26006	Integrin alpha-3	58.7	31.3	46.1	0.53322	1.27332	0.678959
P04004	Vitronectin	129.7	73	102.9	0.562837	1.26045	0.709427
P35052	Glypican-1	105.8	58.4	84.4	0.551985	1.25355	0.691943
P23528	Cofilin-1	60.6	50.2	49.1	0.828383	1.23422	1.0224
P01042	kininogen-1	99.1	105.9	80.4	1.06862	1.23259	1.31716
Q92954-1	Proteoglycan 4	106.5	70.4	86.8	0.661033	1.22696	0.81106
Q8WUM4	Programmed cell death 6-interacting protein	102.2	64.8	84.5	0.634051	1.20947	0.766864
Q13753-1	Laminin subunit gamma-2	107.9	62.9	90.4	0.582947	1.19358	0.695796
P05556-1	Integrin beta-1	91	49.5	76.7	0.543956	1.18644	0.645372
P14618	Pyruvate kinase PKM	55.8	31.3	47.2	0.560932	1.1822	0.663136
Q13201	Multimerin-1	135.2	49.3	116.1	0.364645	1.16451	0.424634
Q99459	Cell division cycle 5-like protein	141.4	73.4	124.8	0.519095	1.13301	0.588141
O00560-1	Syntenin-1	67.4	41.9	60.2	0.621662	1.1196	0.696013
Q08380	Galectin-3-binding protein	97.9	81.3	87.8	0.830439	1.11503	0.925968
P0C0L4-1	Complement C4-A	128.9	82.7	118.9	0.641583	1.0841	0.695542
P24821	Tenascin	87.2	70.4	80.7	0.807339	1.08055	0.872367
P49913	cathelicidin antimicrobial peptide	115.3	34.7	110.8	0.300954	1.04061	0.313177
P00533-1	epidermal growth factor receptor	92.4	60.6	88.9	0.655844	1.03937	0.681665
P01024	Complement C3	92.7	79.8	89.7	0.860841	1.03344	0.889632
P16144-1	Integrin beta-4	85.2	44.3	83.4	0.519953	1.02158	0.531175
P08195	4F2 cell-surface antigen heavy chain	65.6	53.3	64.6	0.8125	1.01548	0.825077
P49908	Selenoprotein P	80.6	84.1	87.7	1.04342	0.919042	0.958951
O43866	CD5 antigen-like	112.4	81.4	124.9	0.724199	0.89992	0.651721
B2RTY4	unconventional myosin-IXa	104.5	74.9	121.5	0.716746	0.860082	0.616461
Q06830	peroxiredoxin-1	72.2	52.6	85.3	0.728532	0.846424	0.616647
P02786	Transferrin receptor protein 1	93.4	55.7	111	0.59636	0.841441	0.501802
P07225	Vitamin K-dependent protein S	94	120.9	113.5	1.28617	0.828194	1.0652
P62987	Ubiquitin-60S ribosomal protein L40	71.9	79.1	88.1	1.10014	0.816118	0.897843
P98160	Basement membrane-specific heparan sulfate proteoglycan core protein	72	74	89.4	1.02778	0.805369	0.82774
P0DJI8	Serum amyloid A-1 protein	85.3	72.7	106.1	0.852286	0.803959	0.685203
P78509	Reelin	94.9	102.4	120	1.07903	0.790833	0.853333
P00736	Complement C1r subcomponent	101.8	87	130.2	0.854617	0.781874	0.668203
P42704	Leucine-rich PPR motif-containing protein, mitochondrial	105.9	90.8	136.2	0.857413	0.777533	0.666667
P07996	thrombospondin-1	54.3	47	71.7	0.865562	0.757322	0.655509
P12259	Coagulation factor V	91.9	75.1	122.5	0.817193	0.750204	0.613061
P19823	Inter-alpha-trypsin inhibitor heavy chain H2	64	57.3	86.2	0.895312	0.742459	0.664733
P14923	Junction plakoglobin	67	90	102.9	1.34328	0.651118	0.874636
P04003	C4b-binding protein alpha chain	74.4	122.2	128.2	1.64247	0.580343	0.953198
P10909-1	Clusterin	75.1	86.6	133.9	1.15313	0.560866	0.646751
P08865	40S ribosomal protein SA	77	70.4	141.8	0.914286	0.543018	0.496474
P20851	C4b-binding protein beta chain	56.7	127.8	132.8	2.25397	0.426958	0.962349
P33981	Dual specificity protein kinase TTK	58.1	124.5	180.3	2.14286	0.322241	0.690516

## Sheet: NvsNN (n=34)
Accession	Description	114-tag NO NODES	117-tag NODAL DISEASE	118-tag Healthy controls	FC in NODAL disease relative to no nodes
P20851	C4b-binding protein beta chain	56.7	127.8	132.8	2.25397
P33981	Dual specificity protein kinase TTK	58.1	124.5	180.3	2.14286
P04003	C4b-binding protein alpha chain	74.4	122.2	128.2	1.64247
P01116	GTPase KRas	93.7	51.3	51.1	0.547492
P05556-1	Integrin beta-1	91	49.5	76.7	0.543956
P26006	Integrin alpha-3	58.7	31.3	46.1	0.53322
P11226	Mannose-binding protein C	138.6	73.8	78.9	0.532468
P16144-1	Integrin beta-4	85.2	44.3	83.4	0.519953
Q99459	Cell division cycle 5-like protein	141.4	73.4	124.8	0.519095
P35579-1	Myosin-9	88.4	45.2	61.7	0.511312
O15230	Laminin subunit alpha-5	95.3	47.5	62.9	0.498426
P55268	laminin subunit beta-2	79.3	38.8	53.4	0.489281
P06396	Gelsolin	142.3	67.1	73.6	0.471539
P16070	CD44 antigen	98	45.8	68.2	0.467347
O00468	Agrin	69.6	32.5	50.7	0.466954
P11047	Laminin subunit gamma-1	90.6	41.1	56.7	0.453642
P09758	Tumor-associated calcium signal transducer 2	115.1	51.6	61.1	0.448306
P02748	complement component C9	168.8	75.1	75.8	0.444905
P35542	Serum amyloid A-4 protein	164.6	72.5	87	0.440462
A1L4H1-1	Soluble scavenger receptor cysteine-rich domain-containing protein SSC5D	154.3	66.1	79.9	0.428386
P27169	Serum paraoxonase/arylesterase 1	178.9	75	80.5	0.419229
Q13201	Multimerin-1	135.2	49.3	116.1	0.364645
P02747	Complement C1q subcomponent subunit C	206.1	75.1	100.6	0.364386
P04350	Tubulin beta-4A chain	109.7	36.2	66.9	0.329991
Q16777	Histone H2A type 2-C	83	26.3	42.9	0.316867
P0DJI9	Serum amyloid A-2 protein	149.3	46.3	74.7	0.310114
P10720	Platelet factor 4 variant	177.2	54.1	103.9	0.305305
P49913	cathelicidin antimicrobial peptide	115.3	34.7	110.8	0.300954
P60709	Actin, cytoplasmic 1	110.3	30.7	45.1	0.278332
P12111	Collagen alpha-3(VI) chain	196.7	54.7	74	0.278088
Q16778	Histone H2B type 2-E	85.7	21.6	41.4	0.252042
P68104	Elongation factor 1-alpha 1	137.9	34.1	40	0.247281
P02452	Collagen alpha-1(I) chain	181.1	41.8	78.8	0.230812
P02746	Complement C1q subcomponent subunit B	327.9	40.3	58.2	0.122903

## Sheet:  NNvsHC (n=32)
Accession	Description	114-tag NO NODES	117-tag NODAL DISEASE	118-tag Healthy controls	FC in NO-NODAL OTSCC relative to HC
P02746	Complement C1q subcomponent subunit B	327.9	40.3	58.2	5.63402
P68104	Elongation factor 1-alpha 1	137.9	34.1	40	3.4475
P12111	Collagen alpha-3(VI) chain	196.7	54.7	74	2.65811
P60709	Actin, cytoplasmic 1	110.3	30.7	45.1	2.44568
P02452	Collagen alpha-1(I) chain	181.1	41.8	78.8	2.29822
P02748	complement component C9	168.8	75.1	75.8	2.22691
P27169	Serum paraoxonase/arylesterase 1	178.9	75	80.5	2.22236
Q16778	Histone H2B type 2-E	85.7	21.6	41.4	2.07005
P02747	Complement C1q subcomponent subunit C	206.1	75.1	100.6	2.04871
P0DJI9	Serum amyloid A-2 protein	149.3	46.3	74.7	1.99866
Q16777	Histone H2A type 2-C	83	26.3	42.9	1.93473
P06396	Gelsolin	142.3	67.1	73.6	1.93342
A1L4H1-1	Soluble scavenger receptor cysteine-rich domain-containing protein SSC5D	154.3	66.1	79.9	1.93116
P35542	Serum amyloid A-4 protein	164.6	72.5	87	1.89195
P09758	Tumor-associated calcium signal transducer 2	115.1	51.6	61.1	1.8838
P01116	GTPase KRas	93.7	51.3	51.1	1.83366
P11226	Mannose-binding protein C	138.6	73.8	78.9	1.75665
P10720	Platelet factor 4 variant	177.2	54.1	103.9	1.70549
Q15485-1	Ficolin-2	120.3	85.6	73.1	1.64569
P04350	Tubulin beta-4A chain	109.7	36.2	66.9	1.63976
Q9Y4F5	Centrosomal protein of 170 kDa protein B	108.8	79.5	67.2	1.61905
P11047	Laminin subunit gamma-1	90.6	41.1	56.7	1.59788
P04275	Von Willebrand factor	105	69.5	66	1.59091
P18827	syndecan-1	85.5	78.2	53.8	1.58922
P62937	peptidyl-prolyl cis-trans isomerase A	80.3	50.8	50.7	1.58383
P02751	fibronectin	109.8	86.8	71.6	1.53352
O15230	Laminin subunit alpha-5	95.3	47.5	62.9	1.5151
P55268	laminin subunit beta-2	79.3	38.8	53.4	1.48502
P27105	erythrocyte band 7 integral membrane protein	78.5	62.5	54	1.4537
P08865	40S ribosomal protein SA	77	70.4	141.8	0.543018
P20851	C4b-binding protein beta chain	56.7	127.8	132.8	0.426958
P33981	Dual specificity protein kinase TTK	58.1	124.5	180.3	0.322241

## Sheet: NvsHC (n=10)
Accession	Description	114-tag NO NODES	117-tag NODAL DISEASE	118-tag Healthy controls	FC in NODAL OTSCC relative to HC
P18827	Syndecan-1	85.5	78.2	53.8	1.45353
P04350	Tubulin beta-4A chain	109.7	36.2	66.9	0.541106
P16144-1	Integrin beta-4	85.2	44.3	83.4	0.531175
P02452	Collagen alpha-1(I) chain	181.1	41.8	78.8	0.530457
Q16778	Histone H2B type 2-E	85.7	21.6	41.4	0.521739
P10720	Platelet factor 4 variant	177.2	54.1	103.9	0.520693
P02786	Transferrin receptor protein 1	93.4	55.7	111	0.501802
P08865	40S ribosomal protein SA	77	70.4	141.8	0.496474
Q13201	Multimerin-1	135.2	49.3	116.1	0.424634
P49913	Cathelicidin antimicrobial peptide	115.3	34.7	110.8	0.313177
